# Supplementary material for: Metabolic modeling links gut microbiota to metabolic markers of Parkinson’s disease
Source: Gut Microbes. 2025 Sep 25;17(1):2554195. doi: 10.1080/19490976.2025.2554195 (PMC12477873; doi:10.1080/19490976.2025.2554195)
Supplement: Supplementary tables.xlsx [file KGMI_A_2554195_SM8146.xlsx]

## Sheet: Index
INDEX
Table_S1: Mean relative abundances of mapped and unmapped microbial phyla and species
Table_S2: Summary statistics of microbiome-WBM model content
Table_S3: Diet makeup of host-microbiome WBMs
Table_S4: Analysed metabolites with replicated metabolomic PD associations
Table_S5: Logistic regression outcomes of predicted fluxes against Parkinson diagnosis
Table_S6: Microbial contributions to selected metabolites
Table_S7: Spearman correlations of analysed flux-microbe pairs
Table_S8: Gut microbial associations with PD diagnosis
Table_S9: Top flux-correlating microbial combinations

## Sheet: Table_S1
Table_S1: Mean relative abundances of mapped and unmapped microbial phyla and species
Description: Left table: Microbial species mapping status and mean (SD) relative abundances across the cohort. Right table: Microbial phylum-level mean (SD) relative abundances across the cohort for the total, mapped, and unmapped microbial species.
Microbial species	Mapped on AGORA2+APOLLO	mean_premapped	SD_premapped	mean_unmapped	SD_unmapped	mean_mapped	SD_mapped			Phylum	Mean_premapped	SD_premapped	Mean_mapped	SD_mapped	Mean_unmapped	SD_unmapped
Abiotrophia defectiva	TRUE	2.64e-08	7.1e-07			2.64e-08	7.1e-07			Actinobacteria	0.121096	0.146074	0.127325	0.154976	0.0505152	0.0790115
Absiella dolichum	FALSE	0.000114954	0.000581682	0.000114954	0.000581682					Ascomycota	2.428e-05	0.000366709			0.000547389	0.00869538
Acidaminococcus fermentans	TRUE	8.59e-05	0.00162503			8.59e-05	0.00162503			Bacteroidetes	0.3955	0.174676	0.420395	0.182401	0.0398518	0.125743
Acidaminococcus intestini	TRUE	0.00711568	0.0176781			0.00711568	0.0176781			Cyanobacteria	5.22206e-07	1.40511e-05			3.70932e-05	0.000998075
Acidaminococcus sp	FALSE	1.93e-05	0.000518849	1.92829e-05	0.000518849					Eukaryota unclassified	1.3154e-06	3.53939e-05			1.05838e-05	0.000284781
Acidipropionibacterium acidipropionici	TRUE	2.97e-06	7.83e-05			2.97e-06	7.83e-05			Euryarchaeota	0.00430553	0.011885	0.00433048	0.0122613	0.00560237	0.029682
Actinobaculum massiliense	TRUE	2.32e-07	4.82e-06			2.32e-07	4.82e-06			Firmicutes	0.428337	0.154574	0.396703	0.159176	0.850902	0.188977
Actinobaculum sp oral_taxon_183	FALSE	2.3e-06	2.04e-05	2.30262e-06	2.03573e-05					Fusobacteria	8.44708e-05	0.000653604	6.51768e-05	0.00057473	0.00048141	0.00800982
Actinomyces graevenitzii	TRUE	6.48e-05	0.00040337			6.48e-05	0.00040337			Lentisphaerae	6.62429e-05	0.000605363	7.42159e-05	0.000700907
Actinomyces johnsonii	TRUE	1.75e-05	0.000225922			1.75e-05	0.000225922			Melainabacteria	1.79369e-05	0.000187323			0.000356222	0.00395298
Actinomyces massiliensis	TRUE	2.62e-06	4.06e-05			2.62e-06	4.06e-05			Proteobacteria	0.0270667	0.0648523	0.0257075	0.0653902	0.0516054	0.130573
Actinomyces naeslundii	TRUE	2.19e-05	9.38e-05			2.19e-05	9.38e-05			Synergistetes	0.00192956	0.00919146	0.00208239	0.00991872	9.03753e-05	0.00102227
Actinomyces oris	TRUE	0.000190308	0.000527535			0.000190308	0.000527535			Verrucomicrobia	0.0215708	0.0477817	0.0233171	0.051387
Actinomyces radicidentis	FALSE	1.04e-06	1.83e-05	1.0355e-06	1.82565e-05
Actinomyces sp HMSC035G02	FALSE	3.61e-05	0.000193497	3.60606e-05	0.000193497
Actinomyces sp HPA0247	FALSE	0.00010733	0.000739928	0.00010733	0.000739928
Actinomyces sp ICM47	FALSE	9.65e-05	0.000294807	9.64878e-05	0.000294807
Actinomyces sp S6_Spd3	FALSE	1.5e-06	1.42e-05	1.50331e-06	1.41823e-05
Actinomyces sp oral_taxon_170	FALSE	6.66e-07	9.63e-06	6.6616e-07	9.62585e-06
Actinomyces sp oral_taxon_180	FALSE	2.14e-06	2.68e-05	2.13771e-06	2.67696e-05
Actinomyces sp oral_taxon_181	FALSE	9.79e-06	5.95e-05	9.79392e-06	5.95044e-05
Actinomyces sp oral_taxon_414	FALSE	3.94e-08	5.84e-07	3.93646e-08	5.84455e-07
Actinomyces sp oral_taxon_448	FALSE	1.82e-05	0.000111697	1.81831e-05	0.000111697
Actinomyces sp oral_taxon_897	FALSE	1.78e-07	3.55e-06	1.78315e-07	3.55368e-06
Actinomyces viscosus	TRUE	4.91e-06	4.55e-05			4.91e-06	4.55e-05
Actinotignum timonense	FALSE	1.31e-08	3.53e-07	1.31215e-08	3.53065e-07
Adlercreutzia caecimuris	TRUE	2.5e-05	6.48e-05			2.5e-05	6.48e-05
Adlercreutzia equolifaciens	TRUE	0.00159664	0.00243241			0.00159664	0.00243241
Aeriscardovia aeriphila	FALSE	2.4e-06	1.79e-05	2.40041e-06	1.79249e-05
Aeromonas allosaccharophila	FALSE	8.22e-08	2.21e-06	8.21823e-08	2.2113e-06
Aeromonas caviae	TRUE	3.56e-06	9.59e-05			3.56e-06	9.59e-05
Aeromonas media	TRUE	2.96e-07	7.97e-06			2.96e-07	7.97e-06
Aeromonas veronii	TRUE	8.83e-06	0.00023762			8.83e-06	0.00023762
Agathobaculum butyriciproducens	FALSE	0.00284432	0.00423843	0.00284432	0.00423843
Aggregatibacter segnis	TRUE	2.37e-06	5.52e-05			2.37e-06	5.52e-05
Akkermansia muciniphila	TRUE	0.0218217	0.0481633			0.0218217	0.0481633
Alistipes finegoldii	TRUE	0.011963	0.0315554			0.011963	0.0315554
Alistipes indistinctus	TRUE	0.00112823	0.0030769			0.00112823	0.0030769
Alistipes inops	TRUE	0.00114929	0.0077425			0.00114929	0.0077425
Alistipes onderdonkii	TRUE	0.000361773	0.00374439			0.000361773	0.00374439
Alistipes putredinis	TRUE	0.0308286	0.0337832			0.0308286	0.0337832
Alistipes shahii	TRUE	0.00245502	0.00466173			0.00245502	0.00466173
Alistipes sp	FALSE	0.000747345	0.0200935	0.000747345	0.0200935
Alistipes sp An31A	FALSE	4.28e-07	8.83e-06	4.28039e-07	8.82527e-06
Alistipes sp An66	FALSE	6.17e-07	1.66e-05	6.17265e-07	1.66089e-05
Alistipes timonensis	TRUE	4.78e-05	0.000467949			4.78e-05	0.000467949
Allisonella histaminiformans	TRUE	1.05e-05	7.02e-05			1.05e-05	7.02e-05
Alloscardovia omnicolens	TRUE	6.2e-05	0.000576757			6.2e-05	0.000576757
Amedibacillus dolichus	TRUE	0.000122049	0.000609151			0.000122049	0.000609151
Anaerobiospirillum thomasii	FALSE	2.42e-06	6.1e-05	2.41823e-06	6.10396e-05
Anaerobutyricum hallii	TRUE	0.00717716	0.0114271			0.00717716	0.0114271
Anaerococcus hydrogenalis	TRUE	1.71e-06	4.59e-05			1.71e-06	4.59e-05
Anaerococcus lactolyticus	TRUE	1.91e-06	3.34e-05			1.91e-06	3.34e-05
Anaerococcus nagyae	FALSE	1.94e-06	5.21e-05	1.93729e-06	5.21272e-05
Anaerococcus octavius	TRUE	2.67e-05	0.000715439			2.67e-05	0.000715439
Anaerococcus vaginalis	TRUE	6.98e-06	0.000151838			6.98e-06	0.000151838
Anaerocolumna aminovalerica	FALSE	4.28e-07	1.15e-05	4.27901e-07	1.15136e-05
Anaerofilum sp An201	FALSE	1.02e-05	0.000179982	1.02127e-05	0.000179982
Anaerofustis stercorihominis	TRUE	2.56e-05	0.000249381			2.56e-05	0.000249381
Anaeroglobus geminatus	TRUE	0.000181321	0.00234136			0.000181321	0.00234136
Anaeromassilibacillus sp An172	FALSE	5.94e-05	0.00115627	5.94482e-05	0.00115627
Anaeromassilibacillus sp An250	FALSE	0.000304933	0.00157443	0.000304933	0.00157443
Anaerosporobacter mobilis	TRUE	1.56e-08	4.2e-07			1.56e-08	4.2e-07
Anaerostipes caccae	TRUE	0.000282773	0.00244402			0.000282773	0.00244402
Anaerostipes hadrus	TRUE	0.00940333	0.014937			0.00940333	0.014937
Anaerostipes sp 494a	FALSE	9.81e-06	0.000216943	9.80608e-06	0.000216943
Anaerotignum lactatifermentans	TRUE	0.000701778	0.00239649			0.000701778	0.00239649
Anaerotruncus colihominis	TRUE	0.000579565	0.00128919			0.000579565	0.00128919
Anaerotruncus sp	FALSE	0.000199259	0.00220971	0.000199259	0.00220971
Arachnia propionica	TRUE	3.15e-08	6.97e-07			3.15e-08	6.97e-07
Arthrospira platensis	FALSE	5.27e-07	1.42e-05	5.27072e-07	1.41821e-05
Asaccharobacter celatus	FALSE	0.00189029	0.00295563	0.00189029	0.00295563
Atopobium deltae	FALSE	3.47e-06	7.06e-05	3.47072e-06	7.05587e-05
Atopobium minutum	TRUE	1.57e-05	0.000293434			1.57e-05	0.000293434
Atopobium vaginae	TRUE	6.76e-06	8.79e-05			6.76e-06	8.79e-05
Bacillus coagulans	FALSE	3.27e-07	7.99e-06	3.2721e-07	7.99088e-06
Bacillus horneckiae	FALSE	1.62e-07	4.37e-06	1.62293e-07	4.36685e-06
Bacteroidales bacterium KA00251	FALSE	9.72e-07	1.59e-05	9.71823e-07	1.5923e-05
Bacteroidales bacterium KA00344	FALSE	1.37e-07	3.69e-06	1.37293e-07	3.69417e-06
Bacteroides caccae	TRUE	0.00952749	0.0192323			0.00952749	0.0192323
Bacteroides cellulosilyticus	TRUE	0.00638816	0.0168269			0.00638816	0.0168269
Bacteroides clarus	TRUE	0.000455135	0.00649867			0.000455135	0.00649867
Bacteroides coagulans	FALSE	1.08e-06	2.91e-05	1.08163e-06	2.91037e-05
Bacteroides dorei	TRUE	0.0179994	0.0382933			0.0179994	0.0382933
Bacteroides eggerthii	TRUE	0.00870662	0.0323562			0.00870662	0.0323562
Bacteroides faecichinchillae	FALSE	1.27e-06	2.07e-05	1.26506e-06	2.07326e-05
Bacteroides faecis	TRUE	0.00300486	0.0103776			0.00300486	0.0103776
Bacteroides finegoldii	TRUE	0.00207808	0.00695336			0.00207808	0.00695336
Bacteroides fluxus	TRUE	7.5e-05	0.00145109			7.5e-05	0.00145109
Bacteroides fragilis	TRUE	0.00586339	0.0230094			0.00586339	0.0230094
Bacteroides galacturonicus	FALSE	5.23e-05	0.000302872	5.23164e-05	0.000302872
Bacteroides intestinalis	TRUE	0.00389523	0.0161865			0.00389523	0.0161865
Bacteroides nordii	TRUE	6.16e-05	0.000411518			6.16e-05	0.000411518
Bacteroides oleiciplenus	TRUE	2.01e-07	5.4e-06			2.01e-07	5.4e-06
Bacteroides ovatus	TRUE	0.0112594	0.0232401			0.0112594	0.0232401
Bacteroides pectinophilus	TRUE	9.98e-05	0.00188393			9.98e-05	0.00188393
Bacteroides salyersiae	TRUE	0.00165475	0.0049544			0.00165475	0.0049544
Bacteroides sp	FALSE	0.000369071	0.00316139	0.000369071	0.00316139
Bacteroides sp 43_108	FALSE	9.52e-06	0.000195269	9.52251e-06	0.000195269
Bacteroides sp D2	FALSE	2.8e-05	0.000457228	2.79514e-05	0.000457228
Bacteroides sp OM08_11	FALSE	1.24e-05	0.000332933	1.23733e-05	0.000332933
Bacteroides stercorirosoris	FALSE	1.03e-05	0.00014698	1.03173e-05	0.00014698
Bacteroides stercoris	TRUE	0.0449307	0.0845716			0.0449307	0.0845716
Bacteroides thetaiotaomicron	TRUE	0.0111716	0.0253292			0.0111716	0.0253292
Bacteroides uniformis	TRUE	0.0794556	0.0799199			0.0794556	0.0799199
Bacteroides vulgatus	TRUE	0.0606749	0.0648829			0.0606749	0.0648829
Bacteroides xylanisolvens	TRUE	0.00353591	0.0116453			0.00353591	0.0116453
Barnesiella intestinihominis	TRUE	0.00526803	0.0111317			0.00526803	0.0111317
Barnesiella viscericola	TRUE	9.52e-08	2.56e-06			9.52e-08	2.56e-06
Bavariicoccus seileri	FALSE	2.87e-06	7.53e-05	2.86948e-06	7.52522e-05
Bifidobacterium adolescentis	TRUE	0.0178274	0.0562935			0.0178274	0.0562935
Bifidobacterium angulatum	TRUE	1.95e-06	5.25e-05			1.95e-06	5.25e-05
Bifidobacterium animalis	TRUE	0.00106692	0.00798846			0.00106692	0.00798846
Bifidobacterium asteroides	TRUE	1.19e-05	0.000207949			1.19e-05	0.000207949
Bifidobacterium bifidum	TRUE	0.00885791	0.0356622			0.00885791	0.0356622
Bifidobacterium breve	TRUE	0.00201526	0.0125374			0.00201526	0.0125374
Bifidobacterium catenulatum	TRUE	2.78e-05	0.000319448			2.78e-05	0.000319448
Bifidobacterium cuniculi	FALSE	2.45e-07	6.58e-06	2.44613e-07	6.58187e-06
Bifidobacterium dentium	TRUE	0.00205304	0.00973202			0.00205304	0.00973202
Bifidobacterium gallinarum	TRUE	4.32e-05	0.000483538			4.32e-05	0.000483538
Bifidobacterium kashiwanohense	FALSE	2.95e-06	5.61e-05	2.95193e-06	5.61396e-05
Bifidobacterium longum	TRUE	0.0273098	0.0647838			0.0273098	0.0647838
Bifidobacterium mongoliense	TRUE	6.73e-08	1.81e-06			6.73e-08	1.81e-06
Bifidobacterium moukalabense	FALSE	4.39e-08	8.3e-07	4.39226e-08	8.2979e-07
Bifidobacterium pseudocatenulatum	TRUE	0.0117594	0.0417122			0.0117594	0.0417122
Bifidobacterium pseudolongum	TRUE	0.000677525	0.0084767			0.000677525	0.0084767
Bifidobacterium pullorum	TRUE	0.000672543	0.00599152			0.000672543	0.00599152
Bifidobacterium saeculare	FALSE	4.08e-05	0.000355882	4.07981e-05	0.000355882
Bifidobacterium scardovii	TRUE	0.000311662	0.00337649			0.000311662	0.00337649
Bilophila wadsworthia	TRUE	0.000827204	0.00113313			0.000827204	0.00113313
Blastocystis sp subtype	FALSE	1.32e-06	3.55e-05	1.31878e-06	3.54849e-05
Blautia coccoides	TRUE	0.0008476	0.00755018			0.0008476	0.00755018
Blautia gnavus	TRUE	0.00794746	0.0217887			0.00794746	0.0217887
Blautia hansenii	TRUE	0.000521332	0.00239751			0.000521332	0.00239751
Blautia hydrogenotrophica	TRUE	0.00114609	0.00360958			0.00114609	0.00360958
Blautia obeum	TRUE	0.012247	0.0221547			0.012247	0.0221547
Blautia producta	TRUE	0.000774801	0.00317353			0.000774801	0.00317353
Blautia sp	FALSE	0.00845441	0.0225583	0.00845441	0.0225583
Blautia sp An249	FALSE	5.1e-05	0.000469149	5.09525e-05	0.000469149
Blautia sp N6H1_15	FALSE	0.000458409	0.00356544	0.000458409	0.00356544
Blautia torques	TRUE	0.00880281	0.0227979			0.00880281	0.0227979
Blautia wexlerae	TRUE	0.0198658	0.0415283			0.0198658	0.0415283
Brevibacterium paucivorans	TRUE	4.74e-08	1.27e-06			4.74e-08	1.27e-06
Brevibacterium ravenspurgense	TRUE	2.63e-06	7.07e-05			2.63e-06	7.07e-05
Brochothrix thermosphacta	TRUE	2.73e-07	7.07e-06			2.73e-07	7.07e-06
Butyribacterium methylotrophicum	FALSE	6.38e-07	6.06e-06	6.37845e-07	6.05537e-06
Butyricicoccus porcorum	FALSE	1.64e-06	2.8e-05	1.63923e-06	2.7967e-05
Butyricicoccus pullicaecorum	TRUE	9.35e-05	0.000656607			9.35e-05	0.000656607
Butyricimonas synergistica	TRUE	0.000225604	0.000797856			0.000225604	0.000797856
Butyricimonas virosa	TRUE	0.00042689	0.00120829			0.00042689	0.00120829
Butyrivibrio sp	FALSE	0.000727923	0.0102317	0.000727923	0.0102317
Campylobacter coli	TRUE	6.33e-07	1.7e-05			6.33e-07	1.7e-05
Campylobacter concisus	TRUE	4.95e-07	9.69e-06			4.95e-07	9.69e-06
Campylobacter curvus	TRUE	5.01e-07	1.15e-05			5.01e-07	1.15e-05
Campylobacter gracilis	TRUE	2.6e-05	0.000216552			2.6e-05	0.000216552
Campylobacter hominis	TRUE	5.08e-07	9.03e-06			5.08e-07	9.03e-06
Campylobacter upsaliensis	TRUE	1.15e-06	2.19e-05			1.15e-06	2.19e-05
Campylobacter ureolyticus	TRUE	1.17e-05	0.000314744			1.17e-05	0.000314744
Candida albicans	FALSE	2.34e-05	0.000373436	2.33599e-05	0.000373436
Catabacter hongkongensis	TRUE	2.82e-05	0.000120755			2.82e-05	0.000120755
Catenibacterium mitsuokai	TRUE	0.000194564	0.00118513			0.000194564	0.00118513
Catonella morbi	TRUE	1.1e-07	2.97e-06			1.1e-07	2.97e-06
Cellulosilyticum lentocellum	TRUE	4.72e-07	1.2e-05			4.72e-07	1.2e-05
Cetobacterium somerae	TRUE	2.82e-06	7.21e-05			2.82e-06	7.21e-05
Christensenella minuta	TRUE	5.99e-05	0.000493385			5.99e-05	0.000493385
Citrobacter amalonaticus	TRUE	1.27e-05	0.000115146			1.27e-05	0.000115146
Citrobacter braakii	TRUE	4.34e-05	0.000934742			4.34e-05	0.000934742
Citrobacter europaeus	FALSE	5.34e-05	0.00143666	5.33931e-05	0.00143666
Citrobacter farmeri	TRUE	2.13e-06	3.22e-05			2.13e-06	3.22e-05
Citrobacter freundii	TRUE	0.00030783	0.00597436			0.00030783	0.00597436
Citrobacter koseri	TRUE	4.61e-06	7.53e-05			4.61e-06	7.53e-05
Citrobacter pasteurii	FALSE	2.5e-06	3.55e-05	2.50083e-06	3.54677e-05
Citrobacter portucalensis	TRUE	1.51e-06	2.67e-05			1.51e-06	2.67e-05
Citrobacter werkmanii	TRUE	2.75e-06	4.51e-05			2.75e-06	4.51e-05
Citrobacter youngae	TRUE	6.51e-05	0.00120933			6.51e-05	0.00120933
Cloacibacillus evryensis	TRUE	0.00131342	0.00756791			0.00131342	0.00756791
Cloacibacillus porcorum	TRUE	0.000419989	0.00342127			0.000419989	0.00342127
Clostridiales bacterium 1_7_47FAA	FALSE	0.00011054	0.000540291	0.00011054	0.000540291
Clostridiales bacterium CHKCI001	FALSE	9.25e-09	2.49e-07	9.25414e-09	2.49004e-07
Clostridiales bacterium CHKCI006	FALSE	9.27e-06	0.000132125	9.26851e-06	0.000132125
Clostridioides difficile	TRUE	1.61e-05	0.000247244			1.61e-05	0.000247244
Clostridium aldenense	FALSE	6.72e-05	0.000271012	6.71769e-05	0.000271012
Clostridium butyricum	TRUE	1.07e-06	2.38e-05			1.07e-06	2.38e-05
Clostridium cadaveris	TRUE	4.42e-06	9.96e-05			4.42e-06	9.96e-05
Clostridium celatum	TRUE	4.76e-06	7.26e-05			4.76e-06	7.26e-05
Clostridium disporicum	TRUE	8.88e-05	0.000486208			8.88e-05	0.000486208
Clostridium hylemonae	TRUE	2.05e-05	0.000178689			2.05e-05	0.000178689
Clostridium innocuum	TRUE	0.001972	0.00690938			0.001972	0.00690938
Clostridium leptum	TRUE	0.00183034	0.00395386			0.00183034	0.00395386
Clostridium methylpentosum	TRUE	4.28e-05	0.000458024			4.28e-05	0.000458024
Clostridium neonatale	TRUE	9.25e-09	2.49e-07			9.25e-09	2.49e-07
Clostridium paraputrificum	TRUE	1.23e-05	0.000140969			1.23e-05	0.000140969
Clostridium perfringens	TRUE	2.64e-05	0.000288233			2.64e-05	0.000288233
Clostridium scindens	TRUE	0.000441342	0.00179962			0.000441342	0.00179962
Clostridium sp	FALSE	0.0058828	0.0143978	0.0058828	0.0143978
Clostridium sp D5	FALSE	1.86e-05	0.000140476	1.86069e-05	0.000140476
Clostridium sp MSTE9	FALSE	3.25e-06	8.25e-05	3.24572e-06	8.24571e-05
Clostridium sp chh4	FALSE	9.18e-06	7.5e-05	9.1826e-06	7.49696e-05
Clostridium spiroforme	FALSE	3.74e-05	0.000164302	3.74395e-05	0.000164302
Clostridium symbiosum	TRUE	0.00118961	0.00420251			0.00118961	0.00420251
Clostridium ventriculi	TRUE	7.16e-06	0.000125689			7.16e-06	0.000125689
Collinsella aerofaciens	TRUE	0.0320313	0.0493082			0.0320313	0.0493082
Collinsella intestinalis	TRUE	0.00407061	0.0166494			0.00407061	0.0166494
Collinsella massiliensis	TRUE	0.00019132	0.00253787			0.00019132	0.00253787
Collinsella stercoris	TRUE	0.00223534	0.0133629			0.00223534	0.0133629
Comamonas kerstersii	FALSE	2.95e-05	0.000621417	2.9516e-05	0.000621417
Comamonas testosteroni	TRUE	1.84e-06	4.95e-05			1.84e-06	4.95e-05
Comamonas thiooxydans	FALSE	1.78e-06	4.8e-05	1.78232e-06	4.79573e-05
Companilactobacillus farciminis	TRUE	3.87e-06	7.64e-05			3.87e-06	7.64e-05
Coprobacillus cateniformis	TRUE	0.000148182	0.00163762			0.000148182	0.00163762
Coprobacter fastidiosus	TRUE	0.000370103	0.00153569			0.000370103	0.00153569
Coprobacter secundus	TRUE	2.72e-05	0.000239006			2.72e-05	0.000239006
Coprobacter sp	FALSE	0.000282289	0.00150175	0.000282289	0.00150175
Coprococcus catus	TRUE	0.00173128	0.00364235			0.00173128	0.00364235
Coprococcus comes	TRUE	0.00516335	0.0090018			0.00516335	0.0090018
Coprococcus eutactus	TRUE	0.00214812	0.0116771			0.00214812	0.0116771
Corynebacterium accolens	TRUE	4.31e-08	1.16e-06			4.31e-08	1.16e-06
Corynebacterium amycolatum	TRUE	1.85e-05	0.000369693			1.85e-05	0.000369693
Corynebacterium argentoratense	TRUE	3.68e-05	0.000502343			3.68e-05	0.000502343
Corynebacterium aurimucosum	TRUE	7.54e-07	1.39e-05			7.54e-07	1.39e-05
Corynebacterium casei	TRUE	6.15e-08	1.65e-06			6.15e-08	1.65e-06
Corynebacterium coyleae	TRUE	0.000201016	0.00540741			0.000201016	0.00540741
Corynebacterium durum	TRUE	1.04e-06	1.05e-05			1.04e-06	1.05e-05
Corynebacterium frankenforstense	TRUE	2.5e-07	6.72e-06			2.5e-07	6.72e-06
Corynebacterium imitans	TRUE	1.56e-05	0.000418597			1.56e-05	0.000418597
Corynebacterium jeikeium	TRUE	5.12e-08	1.25e-06			5.12e-08	1.25e-06
Corynebacterium kroppenstedtii	TRUE	4.87e-06	0.000126835			4.87e-06	0.000126835
Corynebacterium minutissimum	TRUE	5.77e-08	1.55e-06			5.77e-08	1.55e-06
Corynebacterium nuruki	FALSE	2.53e-06	6.82e-05	2.53384e-06	6.81787e-05
Corynebacterium pseudogenitalium	TRUE	5.69e-07	1.53e-05			5.69e-07	1.53e-05
Corynebacterium pyruviciproducens	FALSE	8.66e-08	1.67e-06	8.66022e-08	1.66542e-06
Corynebacterium riegelii	FALSE	1.98e-05	0.000532603	1.97941e-05	0.000532603
Corynebacterium simulans	TRUE	6.14e-07	1.65e-05			6.14e-07	1.65e-05
Corynebacterium sp HMSC058E07	FALSE	7.96e-07	2.14e-05	7.95579e-07	2.14069e-05
Corynebacterium sp HMSC078H07	FALSE	1.76e-07	4.75e-06	1.76381e-07	4.74593e-06
Corynebacterium sp HMSC08A12	FALSE	4.15e-07	1.12e-05	4.14503e-07	1.11531e-05
Corynebacterium tuscaniense	TRUE	1.11e-06	2.98e-05			1.11e-06	2.98e-05
Corynebacterium urealyticum	FALSE	1.56e-05	0.000418631	1.55583e-05	0.000418631
Corynebacterium variabile	TRUE	7.09e-08	1.91e-06			7.09e-08	1.91e-06
Cronobacter sakazakii	TRUE	2.82e-06	7.59e-05			2.82e-06	7.59e-05
Cutibacterium avidum	TRUE	1.59e-06	3e-05			1.59e-06	3e-05
Delftia tsuruhatensis	FALSE	2.7e-06	7.27e-05	2.70318e-06	7.27351e-05
Dellaglioa algida	TRUE	9.55e-07	1.54e-05			9.55e-07	1.54e-05
Denitrobacterium detoxificans	FALSE	4.53e-08	7.31e-07	4.53039e-08	7.31105e-07
Desulfobulbus oralis	FALSE	3.55e-08	9.55e-07	3.54972e-08	9.55133e-07
Desulfovibrio fairfieldensis	FALSE	2.08e-05	0.000169102	2.07812e-05	0.000169102
Desulfovibrio legallii	TRUE	6.42e-06	0.000128625			6.42e-06	0.000128625
Desulfovibrio piger	TRUE	0.000348746	0.00155777			0.000348746	0.00155777
Desulfovibrio sp MES5	FALSE	3.32e-07	7.23e-06	3.31906e-07	7.22945e-06
Desulfovibrionaceae bacterium	FALSE	5.67e-05	0.000418393	5.67298e-05	0.000418393
Dialister invisus	TRUE	0.000337127	0.0011805			0.000337127	0.0011805
Dialister micraerophilus	TRUE	8.96e-07	2.41e-05			8.96e-07	2.41e-05
Dialister pneumosintes	TRUE	3.93e-06	4.7e-05			3.93e-06	4.7e-05
Dialister sp	FALSE	0.00101099	0.00482451	0.00101099	0.00482451
Dialister succinatiphilus	TRUE	1.57e-05	0.00042153			1.57e-05	0.00042153
Dielma fastidiosa	TRUE	0.000107494	0.000890431			0.000107494	0.000890431
Dorea formicigenerans	TRUE	0.00235304	0.00407931			0.00235304	0.00407931
Dorea longicatena	TRUE	0.00779847	0.0116245			0.00779847	0.0116245
Dorea sp	FALSE	0.00407011	0.00861535	0.00407011	0.00861535
Dorea sp D27	FALSE	3.69e-06	6.01e-05	3.6942e-06	6.01433e-05
Dysgonomonas gadei	TRUE	1.64e-08	4.42e-07			1.64e-08	4.42e-07
Dysgonomonas mossii	TRUE	3.22e-07	8.67e-06			3.22e-07	8.67e-06
Dysgonomonas sp 37_18	FALSE	9.24e-08	2.49e-06	9.24033e-08	2.48632e-06
Eggerthella lenta	TRUE	0.00391002	0.00904114			0.00391002	0.00904114
Eisenbergiella massiliensis	FALSE	0.00153531	0.00622267	0.00153531	0.00622267
Eisenbergiella tayi	TRUE	0.00128601	0.00717084			0.00128601	0.00717084
Enorma massiliensis	TRUE	0.000497249	0.00424725			0.000497249	0.00424725
Enterobacter bugandensis	FALSE	4.9e-07	1.04e-05	4.89917e-07	1.04213e-05
Enterobacter cloacae complex	FALSE	0.000503147	0.00927696	0.000503147	0.00927696
Enterobacter mori	TRUE	1.36e-06	3.48e-05			1.36e-06	3.48e-05
Enterocloster asparagiformis	TRUE	0.000260978	0.000737165			0.000260978	0.000737165
Enterocloster bolteae	TRUE	0.00191381	0.00776597			0.00191381	0.00776597
Enterocloster citroniae	TRUE	0.000242818	0.000724088			0.000242818	0.000724088
Enterocloster clostridioformis	TRUE	0.00282581	0.0118726			0.00282581	0.0118726
Enterococcus asini	TRUE	0.000113407	0.00138628			0.000113407	0.00138628
Enterococcus avium	TRUE	0.000309327	0.00190486			0.000309327	0.00190486
Enterococcus canintestini	FALSE	5.94e-05	0.000879644	5.93924e-05	0.000879644
Enterococcus canis	FALSE	5.73e-08	1.54e-06	5.73204e-08	1.54234e-06
Enterococcus casseliflavus	TRUE	1.16e-05	0.000119649			1.16e-05	0.000119649
Enterococcus cecorum	TRUE	3.07e-06	5.15e-05			3.07e-06	5.15e-05
Enterococcus dispar	TRUE	0.000139155	0.00222323			0.000139155	0.00222323
Enterococcus durans	TRUE	1.47e-05	0.000210444			1.47e-05	0.000210444
Enterococcus faecalis	TRUE	0.000252416	0.00183314			0.000252416	0.00183314
Enterococcus faecium	TRUE	0.000382512	0.00349576			0.000382512	0.00349576
Enterococcus gallinarum	TRUE	3.9e-05	0.000324977			3.9e-05	0.000324977
Enterococcus hirae	TRUE	3.7e-07	7.4e-06			3.7e-07	7.4e-06
Enterococcus malodoratus	FALSE	1.03e-07	2.77e-06	1.03039e-07	2.77249e-06
Enterococcus mundtii	TRUE	7.62e-07	2.05e-05			7.62e-07	2.05e-05
Enterococcus pallens	TRUE	4.77e-07	1.28e-05			4.77e-07	1.28e-05
Enterococcus phoeniculicola	TRUE	1.1e-06	2.96e-05			1.1e-06	2.96e-05
Enterococcus raffinosus	TRUE	9.15e-06	0.00017235			9.15e-06	0.00017235
Enterococcus sp 3H8_DIV0648	FALSE	1.09e-06	2.94e-05	1.09365e-06	2.93527e-05
Enterococcus thailandicus	FALSE	3.06e-06	8.07e-05	3.06216e-06	8.07222e-05
Erysipelatoclostridium ramosum	TRUE	0.000467379	0.0016509			0.000467379	0.0016509
Erysipelothrix larvae	FALSE	2.68e-05	0.000382299	2.6776e-05	0.000382299
Escherichia albertii	TRUE	1.83e-07	4.94e-06			1.83e-07	4.94e-06
Escherichia coli	TRUE	0.011094	0.0452549			0.011094	0.0452549
Escherichia fergusonii	TRUE	5.17e-05	0.00138932			5.17e-05	0.00138932
Escherichia marmotae	TRUE	7.06e-07	1.9e-05			7.06e-07	1.9e-05
Eshraghiella crossota	TRUE	0.00113679	0.0119165			0.00113679	0.0119165
Eubacteriaceae bacterium CHKCI005	FALSE	3.79e-06	3.33e-05	3.79075e-06	3.32819e-05
Eubacterium brachy	TRUE	7.34e-06	0.000182264			7.34e-06	0.000182264
Eubacterium callanderi	TRUE	0.000136956	0.000655577			0.000136956	0.000655577
Eubacterium infirmum	TRUE	1.57e-06	4.23e-05			1.57e-06	4.23e-05
Eubacterium limosum	TRUE	0.000120585	0.000896731			0.000120585	0.000896731
Eubacterium maltosivorans	FALSE	1.31e-06	3.46e-05	1.30787e-06	3.46046e-05
Eubacterium nodatum	TRUE	5e-08	1.35e-06			5e-08	1.35e-06
Eubacterium ramulus	TRUE	0.00112561	0.00311202			0.00112561	0.00311202
Eubacterium rectale	TRUE	0.031633	0.0504609			0.031633	0.0504609
Eubacterium saphenum	TRUE	6.04e-08	1.62e-06			6.04e-08	1.62e-06
Eubacterium siraeum	TRUE	0.0180227	0.0400493			0.0180227	0.0400493
Eubacterium sp	FALSE	0.00802656	0.0188632	0.00802656	0.0188632
Eubacterium sp An11	FALSE	4.33e-05	0.000506407	4.32552e-05	0.000506407
Eubacterium sp OM08_24	FALSE	5.38e-05	0.00101801	5.38178e-05	0.00101801
Eubacterium sulci	TRUE	1.88e-06	1.96e-05			1.88e-06	1.96e-05
Eubacterium ventriosum	TRUE	0.000163466	0.000516756			0.000163466	0.000516756
Facklamia hominis	TRUE	5.11e-06	0.000137376			5.11e-06	0.000137376
Facklamia ignava	TRUE	4.87e-05	0.00130936			4.87e-05	0.00130936
Faecalibacterium prausnitzii	TRUE	0.0465878	0.0528918			0.0465878	0.0528918
Faecalicatena contorta	FALSE	1.75e-07	4.7e-06	1.74724e-07	4.70133e-06
Faecalicatena orotica	FALSE	0.000208765	0.0054219	0.000208765	0.0054219
Faecalicoccus pleomorphus	TRUE	0.000361376	0.00376174			0.000361376	0.00376174
Faecalitalea cylindroides	TRUE	0.000813715	0.00429916			0.000813715	0.00429916
Finegoldia magna	TRUE	3.33e-05	0.000787544			3.33e-05	0.000787544
Firmicutes bacterium	FALSE	0.0113086	0.0192528	0.0113086	0.0192528
Flavonifractor plautii	TRUE	0.00903275	0.0140868			0.00903275	0.0140868
Flavonifractor sp An10	FALSE	4.64e-05	0.00059641	4.64003e-05	0.00059641
Flavonifractor sp An100	FALSE	1.06e-05	5.57e-05	1.06271e-05	5.56902e-05
Fretibacterium fastidiosum	FALSE	2.61e-07	2.5e-06	2.60773e-07	2.50097e-06
Fructilactobacillus sanfranciscensis	TRUE	3.3e-07	7.67e-06			3.3e-07	7.67e-06
Fusicatenibacter saccharivorans	TRUE	0.0167941	0.021551			0.0167941	0.021551
Fusobacterium mortiferum	TRUE	1.77e-05	0.000315252			1.77e-05	0.000315252
Fusobacterium naviforme	FALSE	2.89e-06	5.43e-05	2.8942e-06	5.43235e-05
Fusobacterium nucleatum	TRUE	4.58e-06	0.000100556			4.58e-06	0.000100556
Fusobacterium sp	FALSE	2.03e-05	0.000359451	2.03104e-05	0.000359451
Fusobacterium ulcerans	TRUE	2.19e-05	0.000273106			2.19e-05	0.000273106
Fusobacterium varium	TRUE	1.5e-05	0.000342804			1.5e-05	0.000342804
Gardnerella vaginalis	TRUE	1.03e-05	0.000141462			1.03e-05	0.000141462
Gastranaerophilales bacterium	FALSE	1.82e-05	0.000188644	1.82316e-05	0.000188644
Gemella asaccharolytica	FALSE	2.65e-06	4.98e-05	2.64655e-06	4.98054e-05
Gemella haemolysans	TRUE	2.78e-06	3.44e-05			2.78e-06	3.44e-05
Gemella morbillorum	TRUE	5.52e-09	1.49e-07			5.52e-09	1.49e-07
Gemella sanguinis	TRUE	2.41e-05	9.82e-05			2.41e-05	9.82e-05
Gemmiger formicilis	TRUE	0.00105371	0.002325			0.00105371	0.002325
Gemmiger sp An120	FALSE	1.07e-05	0.00017957	1.06822e-05	0.00017957
Gemmiger sp An194	FALSE	8.34e-06	0.000204235	8.33826e-06	0.000204235
Gemmiger sp An50	FALSE	1.41e-07	3.45e-06	1.41022e-07	3.44908e-06
Gemmiger sp An87	FALSE	6.16e-06	7.88e-05	6.15787e-06	7.88242e-05
Gleimia europaea	TRUE	8.8e-06	0.00023493			8.8e-06	0.00023493
Globicatella sanguinis	FALSE	1.76e-06	4.74e-05	1.76215e-06	4.74147e-05
Globicatella sulfidifaciens	FALSE	9.05e-08	2.43e-06	9.04696e-08	2.43429e-06
Gordonibacter pamelaeae	TRUE	0.00155302	0.00335556			0.00155302	0.00335556
Granulicatella elegans	TRUE	7.17e-08	1.93e-06			7.17e-08	1.93e-06
Haemophilus parainfluenzae	TRUE	3.59e-05	0.00023967			3.59e-05	0.00023967
Haemophilus sp HMSC71H05	FALSE	1.03e-05	8.44e-05	1.02785e-05	8.44367e-05
Haemophilus sputorum	TRUE	1.97e-07	4.67e-06			1.97e-07	4.67e-06
Hafnia paralvei	TRUE	1.2e-05	0.000214561			1.2e-05	0.000214561
Harryflintia acetispora	FALSE	6.07e-05	0.000229404	6.07214e-05	0.000229404
Holdemanella biformis	TRUE	0.000378507	0.00225584			0.000378507	0.00225584
Holdemania filiformis	TRUE	0.000136814	0.000302182			0.000136814	0.000302182
Hungatella hathewayi	TRUE	0.000579847	0.00242834			0.000579847	0.00242834
Intestinibacter bartlettii	TRUE	0.00027211	0.000812513			0.00027211	0.000812513
Intestinimonas butyriciproducens	TRUE	0.00136539	0.00392324			0.00136539	0.00392324
Johnsonella ignava	TRUE	7.54e-08	2.03e-06			7.54e-08	2.03e-06
Kerstersia gyiorum	FALSE	1.3e-08	3.49e-07	1.29834e-08	3.49348e-07
Klebsiella aerogenes	TRUE	0.000281749	0.00410439			0.000281749	0.00410439
Klebsiella michiganensis	TRUE	1.96e-05	0.000244529			1.96e-05	0.000244529
Klebsiella oxytoca	TRUE	9.78e-05	0.00135907			9.78e-05	0.00135907
Klebsiella pneumoniae	TRUE	0.00583789	0.0265587			0.00583789	0.0265587
Klebsiella quasipneumoniae	FALSE	0.000934961	0.00576373	0.000934961	0.00576373
Klebsiella variicola	TRUE	0.00208771	0.0105016			0.00208771	0.0105016
Kluyvera ascorbata	TRUE	2.65e-05	0.000661862			2.65e-05	0.000661862
Kluyvera cryocrescens	TRUE	3.76e-06	9.76e-05			3.76e-06	9.76e-05
Kocuria kristinae	FALSE	3.62e-06	6.9e-05	3.62058e-06	6.89992e-05
Kocuria varians	FALSE	1.66e-08	4.46e-07	1.65746e-08	4.45977e-07
Kosakonia cowanii	TRUE	7.03e-06	0.000189135			7.03e-06	0.000189135
Lachnoanaerobaculum saburreum	TRUE	9.53e-09	2.56e-07			9.53e-09	2.56e-07
Lachnoclostridium lavalense	FALSE	0.000408432	0.00127492	0.000408432	0.00127492
Lachnoclostridium sp An118	FALSE	1.13e-05	0.000111626	1.13461e-05	0.000111626
Lachnoclostridium sp An131	FALSE	3.93e-05	0.000209104	3.92577e-05	0.000209104
Lachnoclostridium sp An138	FALSE	2.54e-05	0.000114861	2.53541e-05	0.000114861
Lachnoclostridium sp An14	FALSE	3.86e-05	0.000697159	3.85674e-05	0.000697159
Lachnoclostridium sp An181	FALSE	4.29e-06	0.000115441	4.29033e-06	0.000115441
Lachnoclostridium sp An298	FALSE	2.31e-07	6.21e-06	2.30663e-07	6.20651e-06
Lachnoclostridium sp An76	FALSE	1.61e-06	3.14e-05	1.61436e-06	3.14373e-05
Lachnospira eligens	TRUE	0.00436335	0.0079699			0.00436335	0.0079699
Lachnospira pectinoschiza	TRUE	0.00279848	0.00709378			0.00279848	0.00709378
Lachnospiraceae bacterium 2_1_46FAA	FALSE	5.63e-05	0.000693026	5.6318e-05	0.000693026
Lachnospiraceae bacterium oral_taxon_096	FALSE	1.03e-06	2.76e-05	1.02749e-06	2.76468e-05
Lacrimispora saccharolytica	TRUE	0.000532048	0.00288303			0.000532048	0.00288303
Lacticaseibacillus camelliae	TRUE	7.18e-09	1.93e-07			7.18e-09	1.93e-07
Lacticaseibacillus rhamnosus	TRUE	0.000315454	0.00171652			0.000315454	0.00171652
Lactiplantibacillus pentosus	TRUE	2.38e-05	0.000258235			2.38e-05	0.000258235
Lactiplantibacillus plantarum	TRUE	8.05e-05	0.000576833			8.05e-05	0.000576833
Lactobacillus acidophilus	TRUE	1.68e-05	0.000190459			1.68e-05	0.000190459
Lactobacillus amylovorus	TRUE	4.75e-05	0.000920064			4.75e-05	0.000920064
Lactobacillus apis	TRUE	2.75e-05	0.000570406			2.75e-05	0.000570406
Lactobacillus crispatus	TRUE	0.000130696	0.00155635			0.000130696	0.00155635
Lactobacillus delbrueckii	TRUE	1.65e-05	0.000176324			1.65e-05	0.000176324
Lactobacillus fuchuensis	FALSE	3.76e-08	1.01e-06	3.75691e-08	1.01088e-06
Lactobacillus gasseri	TRUE	0.000141645	0.00128832			0.000141645	0.00128832
Lactobacillus helveticus	TRUE	1.88e-07	4.07e-06			1.88e-07	4.07e-06
Lactobacillus iners	TRUE	1.12e-07	3.02e-06			1.12e-07	3.02e-06
Lactobacillus johnsonii	TRUE	6.63e-05	0.000620121			6.63e-05	0.000620121
Lactobacillus kalixensis	TRUE	5.71e-06	9.72e-05			5.71e-06	9.72e-05
Lactobacillus kullabergensis	FALSE	3.29e-07	8.07e-06	3.29282e-07	8.0728e-06
Lactobacillus melliventris	FALSE	1.77e-07	4.77e-06	1.77348e-07	4.77195e-06
Lactobacillus nasuensis	FALSE	6.36e-06	0.000122253	6.36146e-06	0.000122253
Lactobacillus pantheris	FALSE	1.66e-05	0.000445932	1.65729e-05	0.000445932
Lactobacillus paragasseri	TRUE	0.000286959	0.00246207			0.000286959	0.00246207
Lactobacillus paralimentarius	FALSE	3.11e-07	8.37e-06	3.11188e-07	8.37321e-06
Lactobacillus rogosae	FALSE	2.77e-05	0.000228427	2.77228e-05	0.000228427
Lactobacillus ultunensis	TRUE	1.79e-07	3.3e-06			1.79e-07	3.3e-06
Lactococcus lactis	TRUE	0.0002255	0.00116336			0.0002255	0.00116336
Lactococcus petauri	FALSE	7.26e-07	1.43e-05	7.26105e-07	1.42739e-05
Lactococcus piscium	FALSE	1.83e-06	4.92e-05	1.8279e-06	4.91838e-05
Lactococcus raffinolactis	TRUE	2.2e-07	5.92e-06			2.2e-07	5.92e-06
Lactonifactor longoviformis	TRUE	1.78e-05	7.6e-05			1.78e-05	7.6e-05
Lancefieldella parvula	TRUE	3.89e-06	4.81e-05			3.89e-06	4.81e-05
Lancefieldella rimae	TRUE	2.28e-05	0.000524006			2.28e-05	0.000524006
Lapidilactobacillus dextrinicus	TRUE	2.6e-05	0.000453664			2.6e-05	0.000453664
Latilactobacillus curvatus	TRUE	2.88e-06	3.08e-05			2.88e-06	3.08e-05
Latilactobacillus sakei	TRUE	4.16e-06	6.5e-05			4.16e-06	6.5e-05
Lautropia mirabilis	TRUE	6.59e-08	1.77e-06			6.59e-08	1.77e-06
Lawsonella clevelandensis	TRUE	1.77e-06	3.95e-05			1.77e-06	3.95e-05
Lawsonibacter asaccharolyticus	FALSE	0.00176509	0.00368963	0.00176509	0.00368963
Leclercia adecarboxylata	TRUE	3.79e-06	7.54e-05			3.79e-06	7.54e-05
Lentilactobacillus parabuchneri	TRUE	2.63e-07	7.07e-06			2.63e-07	7.07e-06
Lentilactobacillus rapi	TRUE	1.43e-05	0.000383428			1.43e-05	0.000383428
Leuconostoc carnosum	TRUE	1.31e-06	1.75e-05			1.31e-06	1.75e-05
Leuconostoc citreum	TRUE	9.73e-06	0.000165278			9.73e-06	0.000165278
Leuconostoc garlicum	FALSE	3.91e-08	9.7e-07	3.90884e-08	9.69938e-07
Leuconostoc gelidum	TRUE	7.96e-06	0.000114483			7.96e-06	0.000114483
Leuconostoc lactis	TRUE	2.9e-06	6.53e-05			2.9e-06	6.53e-05
Leuconostoc mesenteroides	TRUE	1.45e-05	0.000139914			1.45e-05	0.000139914
Leuconostoc pseudomesenteroides	TRUE	7.41e-07	1.98e-05			7.41e-07	1.98e-05
Levilactobacillus brevis	TRUE	1.18e-05	0.000237474			1.18e-05	0.000237474
Ligilactobacillus acidipiscis	TRUE	7.16e-06	0.000141374			7.16e-06	0.000141374
Ligilactobacillus animalis	TRUE	0.00187775	0.0187854			0.00187775	0.0187854
Ligilactobacillus ruminis	TRUE	0.000129165	0.00225299			0.000129165	0.00225299
Ligilactobacillus saerimneri	TRUE	3.21e-07	8.65e-06			3.21e-07	8.65e-06
Ligilactobacillus salivarius	TRUE	0.00114769	0.0114565			0.00114769	0.0114565
Limosilactobacillus antri	TRUE	1.67e-08	4.5e-07			1.67e-08	4.5e-07
Limosilactobacillus fermentum	TRUE	0.000939566	0.00456967			0.000939566	0.00456967
Limosilactobacillus gastricus	TRUE	4.12e-07	9.76e-06			4.12e-07	9.76e-06
Limosilactobacillus mucosae	TRUE	0.000329087	0.00575428			0.000329087	0.00575428
Limosilactobacillus oris	TRUE	0.00021806	0.00211517			0.00021806	0.00211517
Limosilactobacillus reuteri	TRUE	0.0012435	0.00996796			0.0012435	0.00996796
Limosilactobacillus vaginalis	TRUE	4e-05	0.000477416			4e-05	0.000477416
Macrococcus caseolyticus	FALSE	1.37e-08	2.71e-07	1.3674e-08	2.70941e-07
Mageeibacillus indolicus	TRUE	5.94e-07	1.3e-05			5.94e-07	1.3e-05
Marvinbryantia formatexigens	TRUE	9.42e-05	0.0020983			9.42e-05	0.0020983
Massiliomicrobiota timonensis	TRUE	1e-05	7.7e-05			1e-05	7.7e-05
Megamonas funiformis	TRUE	0.00010939	0.000972729			0.00010939	0.000972729
Megamonas hypermegale	TRUE	1.54e-05	0.000148703			1.54e-05	0.000148703
Megasphaera cerevisiae	FALSE	1.39e-06	2.54e-05	1.39337e-06	2.53988e-05
Megasphaera elsdenii	TRUE	0.000242184	0.00321103			0.000242184	0.00321103
Megasphaera micronuciformis	TRUE	1.02e-05	0.000186253			1.02e-05	0.000186253
Megasphaera sp DISK_18	FALSE	0.000256114	0.00149762	0.000256114	0.00149762
Megasphaera sp MJR8396C	FALSE	0.00168869	0.00822925	0.00168869	0.00822926
Megasphaera stantonii	FALSE	4.87e-06	9.96e-05	4.8692e-06	9.96103e-05
Methanobacterium sp MB1	FALSE	6.6e-08	1.78e-06	6.60221e-08	1.77647e-06
Methanobrevibacter arboriphilus	FALSE	1.38e-07	3.72e-06	1.3826e-07	3.72019e-06
Methanobrevibacter smithii	TRUE	0.00396761	0.0115645			0.00396761	0.0115645
Methanomassiliicoccales archaeon RumEn_M1	FALSE	1.2e-06	3.24e-05	1.2047e-06	3.24151e-05
Methanomassiliicoccus intestinalis	FALSE	0.000367524	0.00182643	0.000367524	0.00182643
Methanosphaera stadtmanae	TRUE	8.28e-05	0.000621231			8.28e-05	0.000621231
Mitsuokella jalaludinii	TRUE	2.31e-06	4.41e-05			2.31e-06	4.41e-05
Mitsuokella multacida	TRUE	3.5e-06	9.11e-05			3.5e-06	9.11e-05
Mobiluncus curtisii	TRUE	1.91e-08	5.13e-07			1.91e-08	5.13e-07
Mogibacterium diversum	FALSE	9.06e-06	4.89e-05	9.06216e-06	4.89305e-05
Mogibacterium timidum	TRUE	1.87e-07	2.96e-06			1.87e-07	2.96e-06
Monoglobus pectinilyticus	TRUE	0.00192987	0.0051468			0.00192987	0.0051468
Morganella morganii	TRUE	6.31e-05	0.000903471			6.31e-05	0.000903471
Muribaculum intestinale	TRUE	8.96e-06	0.00018845			8.96e-06	0.00018845
Murimonas intestini	TRUE	4.18e-05	0.00027422			4.18e-05	0.00027422
Negativicoccus succinicivorans	TRUE	8.47e-07	2.28e-05			8.47e-07	2.28e-05
Neisseria sicca	TRUE	2.46e-08	6.62e-07			2.46e-08	6.62e-07
Odoribacter laneus	TRUE	0.000913338	0.00752702			0.000913338	0.00752702
Odoribacter splanchnicus	TRUE	0.00318359	0.00416813			0.00318359	0.00416813
Oligella urethralis	TRUE	0.000325957	0.00876996			0.000325957	0.00876996
Olsenella profusa	TRUE	4.38e-06	4.33e-05			4.38e-06	4.33e-05
Olsenella scatoligenes	FALSE	2.72e-05	0.000324305	2.72087e-05	0.000324305
Olsenella uli	TRUE	4.74e-06	5.59e-05			4.74e-06	5.59e-05
Oribacterium parvum	TRUE	8.08e-08	2.17e-06			8.08e-08	2.17e-06
Oscillibacter sp	FALSE	0.00435123	0.0150687	0.00435122	0.0150687
Oscillibacter sp 57_20	FALSE	0.00549681	0.0111411	0.00549681	0.0111411
Oscillibacter sp PC13	FALSE	2.76e-07	2.85e-06	2.76243e-07	2.8501e-06
Oxalobacter formigenes	TRUE	9.36e-05	0.000484213			9.36e-05	0.000484213
Parabacteroides chinchillae	TRUE	1.42e-08	3.83e-07			1.42e-08	3.83e-07
Parabacteroides distasonis	TRUE	0.0216604	0.0325706			0.0216604	0.0325706
Parabacteroides goldsteinii	TRUE	0.00168932	0.00927985			0.00168932	0.00927985
Parabacteroides gordonii	TRUE	2.51e-05	0.0002599			2.51e-05	0.0002599
Parabacteroides johnsonii	TRUE	0.000559192	0.00260447			0.000559192	0.00260447
Parabacteroides merdae	TRUE	0.00918189	0.0117077			0.00918189	0.0117077
Parabacteroides sp	FALSE	0.00010835	0.0012201	0.00010835	0.0012201
Parabacteroides sp 426	FALSE	2.03e-06	3.82e-05	2.03094e-06	3.82495e-05
Paraclostridium bifermentans	TRUE	8.43e-09	2.27e-07			8.43e-09	2.27e-07
Paraprevotella clara	TRUE	7.82e-05	0.000538314			7.82e-05	0.000538314
Paraprevotella xylaniphila	TRUE	0.00131409	0.00449333			0.00131409	0.00449333
Parascardovia denticolens	TRUE	1.38e-05	0.00019476			1.38e-05	0.00019476
Parasutterella excrementihominis	TRUE	0.00203198	0.00411272			0.00203198	0.00411272
Parvimonas micra	TRUE	6.39e-06	0.000150556			6.39e-06	0.000150556
Parvimonas sp KA00067	FALSE	1.22e-08	3.27e-07	1.21547e-08	3.27049e-07
Parvimonas sp oral_taxon_110	FALSE	5.1e-08	1.37e-06	5.09668e-08	1.37138e-06
Paucilactobacillus vaccinostercus	TRUE	1.4e-05	0.000201357			1.4e-05	0.000201357
Pediococcus acidilactici	TRUE	0.00052899	0.00498305			0.00052899	0.00498305
Pediococcus argentinicus	FALSE	1.76e-06	4.63e-05	1.75691e-06	4.62541e-05
Pediococcus pentosaceus	TRUE	6.86e-08	1.65e-06			6.86e-08	1.65e-06
Peptacetobacter hiranonis	TRUE	3.67e-06	5.17e-05			3.67e-06	5.17e-05
Peptococcus niger	TRUE	4.03e-05	0.000426297			4.03e-05	0.000426297
Peptoniphilus coxii	TRUE	2.8e-06	3.78e-05			2.8e-06	3.78e-05
Peptoniphilus duerdenii	TRUE	5.86e-08	1.58e-06			5.86e-08	1.58e-06
Peptoniphilus harei	TRUE	4.54e-06	8.56e-05			4.54e-06	8.56e-05
Peptoniphilus lacrimalis	TRUE	1.21e-06	2.49e-05			1.21e-06	2.49e-05
Peptoniphilus sp BV3C26	FALSE	1.1e-07	2.96e-06	1.10083e-07	2.96203e-06
Peptoniphilus sp HMSC062D09	FALSE	8.58e-06	0.000198279	8.5761e-06	0.000198279
Peptostreptococcus anaerobius	TRUE	1.48e-05	0.000258182			1.48e-05	0.000258182
Peptostreptococcus stomatis	TRUE	1.64e-06	2.47e-05			1.64e-06	2.47e-05
Phascolarctobacterium faecium	TRUE	0.00154927	0.00261734			0.00154927	0.00261734
Phascolarctobacterium sp	FALSE	0.000248393	0.00143293	0.000248393	0.00143293
Phascolarctobacterium succinatutens	TRUE	0.000789855	0.00368384			0.000789855	0.00368384
Phocaeicola coprocola	TRUE	0.00104486	0.00558383			0.00104486	0.00558383
Phocaeicola coprophilus	TRUE	0.000106727	0.00128771			0.000106727	0.00128771
Phocaeicola massiliensis	TRUE	0.00198525	0.00533663			0.00198525	0.00533663
Phocaeicola plebeius	TRUE	0.00625826	0.029625			0.00625826	0.029625
Phocaeicola sartorii	TRUE	7.85e-07	1.74e-05			7.85e-07	1.74e-05
Plantibacter flavus	FALSE	8.98e-09	2.42e-07	8.9779e-09	2.41571e-07
Pluralibacter gergoviae	FALSE	4.77e-06	0.000128419	4.77265e-06	0.000128419
Porphyromonas asaccharolytica	TRUE	0.000128322	0.00127435			0.000128322	0.00127435
Porphyromonas gingivalis	TRUE	8.7e-09	2.34e-07			8.7e-09	2.34e-07
Porphyromonas sp HMSC065F10	FALSE	6.5e-05	0.00146876	6.50022e-05	0.00146876
Porphyromonas uenonis	TRUE	8.73e-06	0.000142625			8.73e-06	0.000142625
Prevotella bergensis	TRUE	6.3e-07	1.41e-05			6.3e-07	1.41e-05
Prevotella bivia	TRUE	3.26e-05	0.000318623			3.26e-05	0.000318623
Prevotella buccae	TRUE	4.64e-05	0.00104692			4.64e-05	0.00104692
Prevotella buccalis	TRUE	0.000160605	0.00337173			0.000160605	0.00337173
Prevotella colorans	FALSE	4.05e-06	6.85e-05	4.05359e-06	6.8508e-05
Prevotella copri	TRUE	0.0201493	0.0792105			0.0201493	0.0792105
Prevotella corporis	TRUE	2.4e-05	0.000172435			2.4e-05	0.000172435
Prevotella denticola	TRUE	2.81e-07	7.55e-06			2.81e-07	7.55e-06
Prevotella disiens	TRUE	2.4e-05	0.000262857			2.4e-05	0.000262857
Prevotella histicola	TRUE	3.29e-06	8.84e-05			3.29e-06	8.84e-05
Prevotella multisaccharivorax	TRUE	6.39e-07	1.72e-05			6.39e-07	1.72e-05
Prevotella oralis	TRUE	4.27e-08	1.15e-06			4.27e-08	1.15e-06
Prevotella sp	FALSE	0.00315142	0.0186792	0.00315142	0.0186792
Prevotella sp 885	FALSE	4.52e-05	0.000831013	4.51884e-05	0.000831013
Prevotella sp AM42_24	FALSE	0.000138285	0.00221973	0.000138285	0.00221973
Prevotella sp S7_1	FALSE	9.79e-07	2.15e-05	9.79005e-07	2.14763e-05
Prevotella stercorea	TRUE	0.00165872	0.0181083			0.00165872	0.0181083
Prevotella timonensis	TRUE	9.48e-05	0.00167925			9.48e-05	0.00167925
Propionibacterium acidifaciens	TRUE	8.78e-06	0.000151422			8.78e-06	0.000151422
Propionibacterium freudenreichii	TRUE	2.32e-05	0.000226963			2.32e-05	0.000226963
Propionimicrobium lymphophilum	TRUE	9.56e-08	2.57e-06			9.56e-08	2.57e-06
Proteobacteria bacterium	FALSE	0.00153256	0.00447415	0.00153256	0.00447415
Proteus hauseri	FALSE	3.66e-07	8.58e-06	3.65608e-07	8.58385e-06
Proteus mirabilis	TRUE	2.1e-05	0.000233565			2.1e-05	0.000233565
Proteus penneri	TRUE	2.84e-07	7.63e-06			2.84e-07	7.63e-06
Providencia rettgeri	TRUE	4.05e-07	1.09e-05			4.05e-07	1.09e-05
Pseudocitrobacter faecalis	FALSE	3.34e-07	8.99e-06	3.34116e-07	8.99014e-06
Pseudoflavonifractor capillosus	TRUE	1.16e-05	9.33e-05			1.16e-05	9.33e-05
Pseudoflavonifractor sp An184	FALSE	0.000157764	0.0010553	0.000157764	0.0010553
Pseudoglutamicibacter albus	TRUE	8.64e-05	0.00232582			8.64e-05	0.00232582
Pseudoglutamicibacter cumminsii	FALSE	3.01e-05	0.000811008	3.01409e-05	0.000811008
Pseudomonas aeruginosa	TRUE	0.000212216	0.00471419			0.000212216	0.00471419
Pseudomonas fragi	TRUE	1.72e-07	4.4e-06			1.72e-07	4.4e-06
Pseudomonas geniculata	FALSE	5.45e-07	1.47e-05	5.45304e-07	1.46726e-05
Pseudomonas helleri	FALSE	1.96e-07	5.28e-06	1.96409e-07	5.28482e-06
Pseudomonas putida	TRUE	1.93e-07	5.19e-06			1.93e-07	5.19e-06
Pseudoramibacter alactolyticus	TRUE	2.19e-06	4.9e-05			2.19e-06	4.9e-05
Pyramidobacter piscolens	TRUE	0.00020961	0.00236058			0.00020961	0.00236058
Pyramidobacter sp C12	FALSE	5.02e-06	6.39e-05	5.02127e-06	6.3926e-05
Raoultella ornithinolytica	TRUE	4.55e-05	0.00121781			4.55e-05	0.00121781
Raoultella planticola	TRUE	3.11e-06	4.61e-05			3.11e-06	4.61e-05
Raoultella terrigena	FALSE	7.9e-08	2.13e-06	7.90055e-08	2.12582e-06
Rikenella microfusus	TRUE	6.22e-05	0.0016737			6.22e-05	0.0016737
Robinsoniella sp RHS	FALSE	3.84e-06	7.28e-05	3.83605e-06	7.27517e-05
Romboutsia hominis	FALSE	2.57e-08	6.91e-07	2.56906e-08	6.91263e-07
Romboutsia ilealis	FALSE	3.4e-06	2.26e-05	3.39903e-06	2.25741e-05
Roseburia faecis	TRUE	0.0139134	0.0292187			0.0139134	0.0292187
Roseburia hominis	TRUE	0.00382442	0.0069528			0.00382442	0.0069528
Roseburia intestinalis	TRUE	0.00659327	0.0145672			0.00659327	0.0145672
Roseburia inulinivorans	TRUE	0.00321106	0.00627351			0.00321106	0.00627351
Roseburia sp	FALSE	0.000677288	0.00360407	0.000677288	0.00360407
Rothia dentocariosa	TRUE	3.82e-05	0.000179832			3.82e-05	0.000179832
Rothia mucilaginosa	TRUE	0.000123889	0.000627052			0.000123889	0.000627052
Ruminococcaceae bacterium D16	TRUE	0.000297933	0.0010736			0.000297933	0.0010736
Ruminococcaceae bacterium D5	FALSE	0.000489104	0.00179402	0.000489104	0.00179402
Ruminococcus bicirculans	TRUE	0.00815912	0.0199412			0.00815912	0.0199412
Ruminococcus bromii	TRUE	0.0246689	0.0424624			0.0246689	0.0424624
Ruminococcus callidus	TRUE	5.73e-05	0.000367536			5.73e-05	0.000367536
Ruminococcus champanellensis	TRUE	0.000106188	0.001967			0.000106188	0.001967
Ruminococcus lactaris	TRUE	0.00249576	0.00738967			0.00249576	0.00738967
Ruminococcus sp	FALSE	0.000492695	0.00367246	0.000492695	0.00367246
Ruthenibacterium lactatiformans	TRUE	0.00974009	0.0210807			0.00974009	0.0210807
Saccharomyces cerevisiae	FALSE	1.43e-06	1.85e-05	1.42611e-06	1.84911e-05
Sanguibacteroides justesenii	FALSE	1.58e-05	0.000189256	1.58329e-05	0.000189256
Scardovia inopinata	TRUE	3.85e-06	7.62e-05			3.85e-06	7.62e-05
Scardovia wiggsiae	TRUE	3.49e-05	0.000413966			3.49e-05	0.000413966
Schaalia cardiffensis	TRUE	8.43e-09	2.27e-07			8.43e-09	2.27e-07
Schaalia odontolytica	TRUE	8.54e-05	0.0001949			8.54e-05	0.0001949
Schaalia turicensis	TRUE	2.31e-05	0.000250251			2.31e-05	0.000250251
Sellimonas intestinalis	TRUE	0.00195192	0.00569122			0.00195192	0.00569122
Serratia marcescens	TRUE	5.01e-08	9.62e-07			5.01e-08	9.62e-07
Serratia ureilytica	FALSE	7.76e-07	2.09e-05	7.75967e-07	2.08791e-05
Sharpea azabuensis	FALSE	6.96e-08	1.35e-06	6.96133e-08	1.3537e-06
Shuttleworthella satelles	TRUE	7.06e-07	1.9e-05			7.06e-07	1.9e-05
Slackia exigua	TRUE	1.92e-06	3.14e-05			1.92e-06	3.14e-05
Slackia isoflavoniconvertens	FALSE	0.000362544	0.00156752	0.000362544	0.00156752
Sneathia amnii	TRUE	9.07e-08	2.44e-06			9.07e-08	2.44e-06
Solobacterium moorei	TRUE	1.25e-05	0.000206734			1.25e-05	0.000206734
Staphylococcus argenteus	TRUE	6.82e-07	1.84e-05			6.82e-07	1.84e-05
Staphylococcus aureus	TRUE	6.15e-05	0.00152081			6.15e-05	0.00152081
Staphylococcus epidermidis	TRUE	2.39e-06	3.6e-05			2.39e-06	3.6e-05
Staphylococcus haemolyticus	TRUE	9.35e-07	2.51e-05			9.35e-07	2.51e-05
Stenotrophomonas acidaminiphila	FALSE	1.01e-07	2.71e-06	1.00691e-07	2.70931e-06
Stenotrophomonas maltophilia	TRUE	3.16e-07	8.51e-06			3.16e-07	8.51e-06
Stenotrophomonas rhizophila	TRUE	3.44e-08	9.25e-07			3.44e-08	9.25e-07
Stomatobaculum longum	TRUE	1.09e-06	2.95e-05			1.09e-06	2.95e-05
Stoquefichus sp_KLE1796	FALSE	0.000126873	0.000618334	0.000126873	0.000618334
Streptococcus agalactiae	TRUE	3.77e-06	5.02e-05			3.77e-06	5.02e-05
Streptococcus anginosus	TRUE	0.000231037	0.00230995			0.000231037	0.00230995
Streptococcus australis	TRUE	4.15e-05	0.000296666			4.15e-05	0.000296666
Streptococcus cristatus	TRUE	4.46e-06	4.64e-05			4.46e-06	4.64e-05
Streptococcus downei	TRUE	3.98e-05	0.00104885			3.98e-05	0.00104885
Streptococcus gallolyticus	TRUE	0.000181682	0.00384026			0.000181682	0.00384026
Streptococcus gordonii	TRUE	0.000119485	0.0004894			0.000119485	0.0004894
Streptococcus infantarius	TRUE	2.06e-07	3.32e-06			2.06e-07	3.32e-06
Streptococcus infantis	TRUE	1.04e-05	5.62e-05			1.04e-05	5.62e-05
Streptococcus lutetiensis	TRUE	0.00106211	0.00820171			0.00106211	0.00820171
Streptococcus macedonicus	TRUE	2.54e-07	4.91e-06			2.54e-07	4.91e-06
Streptococcus milleri	FALSE	1.12e-06	9.77e-06	1.11754e-06	9.76686e-06
Streptococcus mitis	TRUE	3.34e-05	0.00016643			3.34e-05	0.00016643
Streptococcus mutans	TRUE	0.000497189	0.00313132			0.000497189	0.00313132
Streptococcus oralis	TRUE	4.71e-05	0.000355426			4.71e-05	0.000355426
Streptococcus parasanguinis	TRUE	0.00305608	0.00857238			0.00305608	0.00857238
Streptococcus pasteurianus	TRUE	0.000520762	0.00567926			0.000520762	0.00567926
Streptococcus salivarius	TRUE	0.0106113	0.0234518			0.0106113	0.0234518
Streptococcus sanguinis	TRUE	4.78e-05	0.00027626			4.78e-05	0.00027626
Streptococcus sobrinus	TRUE	4.76e-05	0.000680977			4.76e-05	0.000680977
Streptococcus sp A12	FALSE	1.13e-05	6.01e-05	1.12794e-05	6.0108e-05
Streptococcus sp F0442	FALSE	3.82e-06	3.2e-05	3.82003e-06	3.20412e-05
Streptococcus sp HMSC071D03	FALSE	8.92e-08	1.57e-06	8.92265e-08	1.56531e-06
Streptococcus sp HPH0090	FALSE	5.16e-07	7.39e-06	5.16022e-07	7.38619e-06
Streptococcus thermophilus	TRUE	0.00208364	0.00672189			0.00208364	0.00672189
Streptococcus vestibularis	TRUE	0.00116735	0.00955355			0.00116735	0.00955355
Streptococcus viridans	FALSE	2.01e-07	3.23e-06	2.01105e-07	3.23481e-06
Subdoligranulum variabile	TRUE	8.22e-08	2.21e-06			8.22e-08	2.21e-06
Succinatimonas hippei	TRUE	2.91e-06	4.51e-05			2.91e-06	4.51e-05
Sutterella parvirubra	TRUE	1.38e-05	6.96e-05			1.38e-05	6.96e-05
Terrisporobacter othiniensis	TRUE	4.15e-06	6.32e-05			4.15e-06	6.32e-05
Trichococcus flocculiformis	FALSE	3.7e-06	9.95e-05	3.69696e-06	9.94751e-05
Trueperella bernardiae	TRUE	2.82e-06	5.37e-05			2.82e-06	5.37e-05
Turicibacter sanguinis	TRUE	0.000258445	0.00143756			0.000258445	0.00143756
Turicimonas muris	TRUE	0.000146608	0.000612136			0.000146608	0.000612136
Tyzzerella nexilis	TRUE	8.25e-05	0.00073945			8.25e-05	0.00073945
Tyzzerella sp An114	FALSE	2.39e-08	6.43e-07	2.3895e-08	6.4295e-07
Varibaculum cambriense	TRUE	7.24e-05	0.00132218			7.24e-05	0.00132218
Veillonella atypica	TRUE	0.000282634	0.00478285			0.000282634	0.00478285
Veillonella dispar	TRUE	9.41e-05	0.000993938			9.41e-05	0.000993938
Veillonella infantium	FALSE	1.01e-05	8.13e-05	1.01435e-05	8.12598e-05
Veillonella parvula	TRUE	0.000337568	0.00250267			0.000337568	0.00250267
Veillonella rogosae	FALSE	2.79e-08	7.51e-07	2.79006e-08	7.50727e-07
Veillonella seminalis	TRUE	3.96e-05	0.000594347			3.96e-05	0.000594347
Veillonella sp	FALSE	5.97e-05	0.00074102	5.96785e-05	0.00074102
Veillonella sp T11011	FALSE	3.79e-06	4.01e-05	3.7866e-06	4.00778e-05
Veillonella tobetsuensis	FALSE	1.65e-07	2.83e-06	1.64779e-07	2.82945e-06
Victivallis vadensis	TRUE	6.7e-05	0.000610934			6.7e-05	0.000610934
Weeksella virosa	FALSE	2.32e-05	0.000624712	2.32173e-05	0.000624712
Weissella cibaria	TRUE	9.18e-06	0.000102117			9.18e-06	0.000102117
Weissella confusa	TRUE	0.000170399	0.00301889			0.000170399	0.00301889
Weissella viridescens	TRUE	3.33e-06	8.95e-05			3.33e-06	8.95e-05

## Sheet: Table_S2
Table_S2: Summary statistics of microbiome-WBM model content
Statistic	Mean female samples	Mean male samples	SD female samples	SD male samples
Reactions	234139	242561	29341.5	28402.3
Metabolites	179265	185395	23600.7	22909.4
Dietary metabolites	192	192	0	0
Constraints	324166	336584	42895.3	41552.6
Taxa	69.9564	74.3184	14.6543	14.1334

## Sheet: Table_S3
Table_S3: Diet makeup of host-microbiome WBMs
Description: Dietary metabolites taken from the average European diet (DOI: http://dx.doi.org/10.1093/nar/gky992)
Diet reaction	Associated metabolite	Lower flux bound in mmol/day/person	Upper flux bound in mmol/day/person
Diet_EX_10fthf[d]	10-Formyltetrahydrofolate	-0.000150902	-0.000100602
Diet_EX_12dgr180[d]	1,2-Diacyl-sn-glycerol (dioctadecanoyl, n-C18:0)	-0.1	0
Diet_EX_26dap_M[d]	meso-2,6-Diaminoheptanedioate	-0.1	0
Diet_EX_2dmmq8[d]	2-Demethylmenaquinone 8	-0.1	0
Diet_EX_2obut[d]	2-Oxobutanoate	-0.1	0
Diet_EX_3mop[d]	3-methyl-2-oxopentanoate	-0.1	0
Diet_EX_4abz[d]	4-Aminobenzoate	-0.1	0
Diet_EX_4hbz[d]	4-hydroxybenzoate	-0.1	0
Diet_EX_5HPET[d]	5(S)-HPETE(1-)	-0.1	0
Diet_EX_5mthf[d]	5-Methyltetrahydrofolate	-10	-0.000103449
Diet_EX_7thf[d]	heptaglutamyl folate (THF)	-50	0
Diet_EX_CE2510[d]	Eicosenoic acid	-1.304	-0.869332
Diet_EX_CE4843[d]	cis,cis-11,14-eicosadienoyl-CoA	-0.137838	-0.0918922
Diet_EX_Lcystin[d]	L-cystine	-50	0
Diet_EX_M01989[d]	Glycodeoxycholic Acid	-12	-8
Diet_EX_ac[d]	Acetate	-0.1	0
Diet_EX_acgam[d]	N-acetyl-D-glucosamine	-0.1	0
Diet_EX_ach[d]	acetylcholine	-0.1	0
Diet_EX_acmana[d]	N-acetyl-D-mannosamine	-0.1	0
Diet_EX_ade[d]	Adenine	-0.1	0
Diet_EX_adn[d]	Adenosine	-0.1	0
Diet_EX_adocbl[d]	Adenosylcobalamin	-0.1	0
Diet_EX_adpcbl[d]	Adenosylcobalamin	-4.332e-06	-2.888e-06
Diet_EX_ala_D[d]	D-alanine	-0.1	0
Diet_EX_ala_L[d]	L-alanine	-44.6503	-29.7669
Diet_EX_alaasp[d]	L-alanyl-L-aspartate	-0.1	0
Diet_EX_alagln[d]	L-alanyl-L-glutamine	-0.1	0
Diet_EX_alahis[d]	L-alanyl-L-histidine	-0.1	0
Diet_EX_alathr[d]	L-alanyl-L-threonine	-0.1	0
Diet_EX_amet[d]	S-Adenosyl-L-methionine	-0.1	0
Diet_EX_amp[d]	AMP	-0.1	0
Diet_EX_appnn[d]	(+)-alpha-pinene	-0.1	0
Diet_EX_arab_D[d]	D-Arabinose	-0.1	0
Diet_EX_arach[d]	arachidate	-1.23967	-0.826444
Diet_EX_arachd[d]	arachidonate	-0.644173	-0.429449
Diet_EX_arbt[d]	Arbutin	-0.1	0
Diet_EX_arg_L[d]	L-arginine	-24.4223	-16.2815
Diet_EX_ascb_L[d]	L-ascorbate	-0.700129	-0.466753
Diet_EX_asn_L[d]	L-asparagine	-50	0
Diet_EX_asp_L[d]	L-aspartate	-56.5041	-37.6694
Diet_EX_avite1[d]	(+)-alpha-tocopherol	-10	-0.0294865
Diet_EX_btn[d]	Biotin	-0.000214399	-0.000142933
Diet_EX_but[d]	Butyrate	-31.6011	-21.0674
Diet_EX_ca2[d]	calcium(2+)	-22.2589	-14.8393
Diet_EX_carn[d]	carnosine	-50	0
Diet_EX_caro[d]	beta-carotene	-0.0043027	-0.00286846
Diet_EX_cbl1[d]	Cob(I)alamin	-0.1	0
Diet_EX_cellul[d]	Cellulose, chain length 500 glc_D assumed, DOI: 10.1002/anie.200460587	-0.0628163	-0.0418775
Diet_EX_cgly[d]	L-cysteinylglycine	-0.1	0
Diet_EX_chol[d]	Choline	-41.251	0
Diet_EX_chor[d]	chorismate	-0.1	0
Diet_EX_chsterol[d]	cholesterol	-1.47863	-0.985751
Diet_EX_chtbs[d]	N,N-diacetylchitobiose	-0.1	0
Diet_EX_cit[d]	Citrate	-0.1	0
Diet_EX_cl[d]	Chloride	-22533.4	-150.223
Diet_EX_clpnd[d]	clupanodonic acid	-0.0580523	-0.0387015
Diet_EX_coa[d]	Coenzyme A	-0.1	0
Diet_EX_cobalt2[d]	Co2+	-0.1	0
Diet_EX_creat[d]	creatine	-50	0
Diet_EX_crn[d]	L-Carnitine	-50	0
Diet_EX_crvnc[d]	cervonic acid, C22:6 n-3	-0.19956	-0.13304
Diet_EX_csn[d]	cytosine	-0.1	0
Diet_EX_cu2[d]	Cu2+	-4.28099	-0.02854
Diet_EX_cys_L[d]	L-cysteine	-9.0142	-6.00947
Diet_EX_cytd[d]	Cytidine	-50	0
Diet_EX_dad_2[d]	2-deoxyadenosine	-0.1	0
Diet_EX_dca[d]	Decanoate (n-C10:0)	-12.8981	-8.59874
Diet_EX_dcyt[d]	Deoxycytidine	-0.1	0
Diet_EX_ddca[d]	laurate	-16.1509	-10.7672
Diet_EX_dextrin[d]	Dextrin	-0.1	0
Diet_EX_dgchol[d]	glycochenodeoxycholate	-12	-8
Diet_EX_dgsn[d]	Deoxyguanosine	-0.1	0
Diet_EX_dlnlcg[d]	dihomo-gamma-linolenic acid (n-6)	-50	0
Diet_EX_doco13ac[d]	docosenoic acid (C22:1)	-0.672877	-0.448584
Diet_EX_docosac[d]	Behenic acid	-0.544915	-0.363277
Diet_EX_elaid[d]	elaidate	-50	0
Diet_EX_etoh[d]	Ethanol	-281.321	-187.547
Diet_EX_fald[d]	formaldehyde	-0.1	0
Diet_EX_fe2[d]	Fe2+	-0.131099	-0.0873991
Diet_EX_fe3[d]	Fe3+	-0.131099	-0.0873991
Diet_EX_fol[d]	Folate	-10	-0.000107691
Diet_EX_for[d]	Formate	-0.1	0
Diet_EX_fru[d]	D-Fructose	-127.807	-85.2047
Diet_EX_gal[d]	D-Galactose	-0.0359688	-0.0239792
Diet_EX_gam[d]	D-Glucosamine	-0.1	0
Diet_EX_gchola[d]	glycocholate	-12	-8
Diet_EX_gd1c_hs[d]	GD1c	-0.1	0
Diet_EX_glc_D[d]	D-glucose	-162.696	-108.464
Diet_EX_glcn[d]	D-gluconate	-0.1	0
Diet_EX_gln_L[d]	L-glutamine	-50	0
Diet_EX_glu_L[d]	L-glutamate	-123.747	-82.4978
Diet_EX_gly[d]	Glycine	-44.1176	-29.4117
Diet_EX_glyasn[d]	Glycyl-L-asparagine	-0.1	0
Diet_EX_glyc3p[d]	Glycerol 3-phosphate	-0.1	0
Diet_EX_glyc[d]	Glycerol	-0.1	0
Diet_EX_glygn5[d]	glycogen, structure 5 (glycogenin-2[1,4-Glc])	-0.1	0
Diet_EX_glyleu[d]	Glycylleucine	-0.1	0
Diet_EX_glymet[d]	Glycyl-L-methionine	-0.1	0
Diet_EX_glytyr[d]	Glycyl-L-tyrosine	-0.1	0
Diet_EX_gsn[d]	Guanosine	-0.1	0
Diet_EX_gthox[d]	Oxidized glutathione	-0.1	0
Diet_EX_gthrd[d]	Reduced glutathione	-0.1	0
Diet_EX_gua[d]	Guanine	-0.1	0
Diet_EX_h2[d]	Hydrogen	-0.1	0
Diet_EX_h2o[d]	Water	-199071	-132714
Diet_EX_h2s[d]	Hydrogen sulfide	-0.1	0
Diet_EX_h[d]	proton	-0.1	0
Diet_EX_hco3[d]	Bicarbonate	-50	0
Diet_EX_hdca[d]	Hexadecanoate (n-C16:0)	-111.342	-74.2281
Diet_EX_hdcea[d]	Hexadecenoate (n-C16:1)	-8.54457	-5.69638
Diet_EX_his_L[d]	L-histidine	-16.8289	-11.2193
Diet_EX_hista[d]	Histamine	-50	0
Diet_EX_hpdca[d]	margarate	-2.13543	-1.42362
Diet_EX_hxan[d]	Hypoxanthine	-0.1	0
Diet_EX_i[d]	iodide	-0.00241486	-0.0016099
Diet_EX_ile_L[d]	L-isoleucine	-34.706	-23.1373
Diet_EX_indole[d]	Indole	-0.1	0
Diet_EX_k[d]	potassium	-10012.1	-66.747
Diet_EX_ksi[d]	keratan sulfate I	-0.1	0
Diet_EX_lanost[d]	lanosterol	-0.1	0
Diet_EX_lcts[d]	Lactose	-4.95206	-3.30137
Diet_EX_leu_L[d]	L-leucine	-56.2654	-37.5102
Diet_EX_lgnc[d]	lignocerate	-0.267139	-0.178093
Diet_EX_lnlc[d]	linoleate	-65.9826	-43.9884
Diet_EX_lnlnca[d]	alpha-linolenate	-4.996	-3.33067
Diet_EX_lys_L[d]	L-lysine	-39.9739	-26.6492
Diet_EX_malt[d]	Maltose	-10.0965	-6.73101
Diet_EX_mantr[d]	mannotriose (beta-1,4)	-0.1	0
Diet_EX_melib[d]	Melibiose	-0.1	0
Diet_EX_met_L[d]	L-methionine	-12.8729	-8.58192
Diet_EX_metala[d]	L-methionyl-L-alanine	-0.1	0
Diet_EX_metsox_S_L[d]	L-Methionine Sulfoxide	-0.1	0
Diet_EX_mg2[d]	magnesium	-17.4359	-11.6239
Diet_EX_mn2[d]	Mn2+	-0.0896428	-0.0597619
Diet_EX_mnl[d]	D-Mannitol	-0.204203	-0.136135
Diet_EX_mqn7[d]	Menaquinone 7	-0.1	0
Diet_EX_mqn8[d]	Menaquinone 8	-0.1	0
Diet_EX_na1[d]	Sodium	-20693.6	-137.957
Diet_EX_nac[d]	Nicotinate	-0.370339	-0.246893
Diet_EX_ncam[d]	Nicotinamide	-0.174633	-0.116422
Diet_EX_nmn[d]	NMN	-0.1	0
Diet_EX_no2[d]	Nitrite	-0.1	0
Diet_EX_no3[d]	Nitrate	-0.1	0
Diet_EX_ocdca[d]	octadecanoate (n-C18:0)	-43.021	-28.6807
Diet_EX_ocdcea[d]	octadecenoate (n-C18:1)	-121.911	-81.2742
Diet_EX_octa[d]	octanoate (n-C8:0)	-8.21469	-5.47646
Diet_EX_orn[d]	Ornithine	-50	0
Diet_EX_phe_L[d]	L-phenylalanine	-24.858	-16.572
Diet_EX_pheme[d]	Protoheme	-0.1	0
Diet_EX_phyQ[d]	phylloquinone	-10	-0.000109502
Diet_EX_pi[d]	hydrogenphosphate	-1707.19	-11.3813
Diet_EX_pime[d]	Pimelate	-0.1	0
Diet_EX_pnto_R[d]	(R)-Pantothenate	-10	-0.0204558
Diet_EX_pro_L[d]	L-proline	-64.5783	-43.0522
Diet_EX_prostge1[d]	prostaglandin E1(1-)	-0.1	0
Diet_EX_ptdca[d]	pentadecanoate	-3.47289	-2.31526
Diet_EX_ptrc[d]	Putrescine	-50	0
Diet_EX_pydam[d]	Pyridoxamine	-10	-0.00253742
Diet_EX_pydx5p[d]	Pyridoxal 5-phosphate	-0.1	0
Diet_EX_pydx[d]	Pyridoxal	-10	-0.00256837
Diet_EX_pydxn[d]	Pyridoxine	-10	-0.00253776
Diet_EX_q8[d]	Ubiquinone-8	-0.1	0
Diet_EX_retinol[d]	retinol	-3.6027	-2.4018
Diet_EX_rib_D[d]	D-ribose	-0.1	0
Diet_EX_ribflv[d]	Riboflavin	-10	-0.00295459
Diet_EX_sbt_D[d]	D-glucitol	-0.0395231	-0.0263488
Diet_EX_ser_L[d]	L-serine	-44.8551	-29.9034
Diet_EX_sheme[d]	Siroheme	-0.1	0
Diet_EX_so4[d]	sulfate	-50	0
Diet_EX_spmd[d]	Spermidine	-0.1	0
Diet_EX_sprm[d]	spermine(4+)	-50	0
Diet_EX_strch1[d]	starch, structure 1 (1,6-{7[1,4-Glc], 4[1,4-Glc]})	-39.6444	-26.4296
Diet_EX_sucr[d]	Sucrose	-242.86	-161.906
Diet_EX_tchola[d]	taurocholate	-12	-8
Diet_EX_tdchola[d]	taurochenodeoxycholate	-12	-8
Diet_EX_thf[d]	5,6,7,8-Tetrahydrofolate	-0.000160435	-0.000106957
Diet_EX_thm[d]	Thiamin	-10	-4.32629
Diet_EX_thr_L[d]	L-threonine	-31.0573	-20.7048
Diet_EX_thymd[d]	Thymidine	-0.1	0
Diet_EX_tre[d]	Trehalose	-0.1	0
Diet_EX_trp_L[d]	L-tryptophan	-5.46579	-3.64386
Diet_EX_ttdca[d]	tetradecanoate (n-C14:0)	-36.2537	-24.1691
Diet_EX_ttdcea[d]	tetradecenoate (n-C14:1)	-4.54078	-3.02719
Diet_EX_tyr_L[d]	L-tyrosine	-18.7762	-12.5175
Diet_EX_ura[d]	uracil	-0.1	0
Diet_EX_urate[d]	Urate	-3.50327	-2.33551
Diet_EX_val_L[d]	L-valine	-45.3413	-30.2275
Diet_EX_vitd3[d]	calciol	-10	-7.008e-06
Diet_EX_xan[d]	Xanthine	-0.1	0
Diet_EX_xyl_D[d]	aldehydo-D-xylose	-0.1	0
Diet_EX_xylt[d]	xylitol	-0.170363	-0.113575
Diet_EX_zn2[d]	Zinc	-18.1156	-0.120771

## Sheet: Table_S4
Table_S4: Analysed metabolites with replicated metabolomic PD associations
Description: The PD associated metabolites, VMH mappings, and biochemical annotations were taken from Luo et al. (2024), https://doi.org/10.1038/s41531-024-00732-z
VMH ID	Metabolite name	Kingdom	superclass	class	subclass	Level 5	Metabolic subsystem	Present in WBM blood compartment	Present in given diet	Microbial metabolite
34dhpha	(3,4-dihydroxyphenyl)acetate	Organic compounds	Benzenoids	Phenols	Benzenediols	Catechols	Tyrosine metabolism	1	0	1
34hpl	3-(4-hydroxyphenyl)lactate	Organic compounds	Phenylpropanoids and polyketides	Phenylpropanoic acids	X	X	Ubiquinone synthesis	1	0	0
3mhis	3-Methylhistidine	Organic compounds	Organic acids and derivates	Carboxylic acids and derivates	Amino acids, peptides, and analogues	Amino acids and derivates	Beta-alanine metabolism	1	0	0
3mox4hoxm	3-Methoxy-4-hydroxymandelate	Organic compounds	Benzenoids	Phenols	Methoxyphenols	X	Miscellaneous	1	0	0
4abut	4-Aminobutanoate	Organic compounds	Organic acids and derivates	Carboxylic acids and derivates	Amino acids, peptides, and analogues	Amino acids and derivates	Arginine and proline metabolism	1	0	1
4hphac	4-hydroxyphenylacetate	Organic compounds	Benzenoids	Phenols	1-hydroxy-2-unsubstituted benzenoids	X	Phenylalanine metabolism	1	0	1
4mop	4-methyl-2-oxopentanoate	Organic compounds	Organic acids and derivates	Keto acids and derivates	Short-chain keto acids and derivates	X	Miscellaneous	1	0	0
4pyrdx	4-pyridoxate	Organic compounds	Organoheterocyclic compounds	Pyridines and derivates	Pyridinecarboxylic acids and derivates	Pyridinecarboxylic acids	Vitamin B6 metabolism	1	0	0
4tmeabutn	4-(trimethylammonio)butanoate	Organic compounds	Lipids and lipid-like molecules	Fatty Acyls	Fatty acids and conjugates	Straight chain fatty acids	Lysine metabolism	1	0	0
5htrp	5-hydroxy-L-tryptophan	Organic compounds	Organoheterocyclic compounds	Indoles and derivates	Tryptamines and derivates	Serotonins	Tetrahydrobiopterin metabolism	1	0	1
5oxpro	5-oxoprolinate	Organic compounds	Organic acids and derivates	Carboxylic acids and derivates	Amino acids, peptides, and analogues	Amino acids and derivates	Glutamate metabolism	1	0	0
C02470	Xanthurenic acid	Organic compounds	Organoheterocyclic compounds	Quinolines and derivates	Quinoline carboxylic acids	X	Tryptophan metabolism	1	0	0
CE2176	3-O-methyldopa	Organic compounds	Organic acids and derivates	Carboxylic acids and derivates	Amino acids, peptides, and analogues	Amino acids and derivates	Tyrosine metabolism	1	0	0
Lkynr	L-kynurenine	Organic compounds	Organic oxygen compounds	Organooxygen compounds	Carbonyl compouds	Ketones	Tryptophan metabolism	1	0	1
Lpipecol	L-pipecolic acid	Organic compounds	Organic acids and derivates	Carboxylic acids and derivates	Amino acids, peptides, and analogues	Amino acids and derivates	Lysine metabolism	1	0	0
M01989	Glycodeoxycholic Acid	Organic compounds	Lipids and lipid-like molecules	Steroids and steroid derivates	Bile acids, alcohols, and derivates	Glycited bile acids and derivates	Bile acid metabolism	1	1	1
ac	Acetate	Organic compounds	Organic acids and derivates	Carboxylic acids and derivates	Carboxylic acids	X	Alanine and aspartate metabolism	1	1	1
acetone	acetone	Organic compounds	Organic oxygen compounds	Organooxygen compounds	Carbonyl compouds	Ketones	Butanoate metabolism	1	0	0
acgly	Acetyl-Glycine	Organic compounds	Organic acids and derivates	Carboxylic acids and derivates	Amino acids, peptides, and analogues	Amino acids and derivates	Glycine, serine, alanine, and threonine metabolism	1	0	0
ala_L	L-alanine	Organic compounds	Organic acids and derivates	Carboxylic acids and derivates	Amino acids, peptides, and analogues	Amino acids and derivates	Alanine and aspartate metabolism	1	1	1
aprut	N-acetylputrescinium	Organic compounds	Organic acids and derivates	Carboxylic acids and derivates	Carboxylic acid derivates	Carboxylic acid amides	Arginine and proline metabolism	1	0	0
arachd	arachidonate	Organic compounds	Lipids and lipid-like molecules	Fatty Acyls	Fatty acids and conjugates	Long-chain fatty acids	Arachidonic acid metabolism	1	1	0
asn_L	L-asparagine	Organic compounds	Organic acids and derivates	Carboxylic acids and derivates	Amino acids, peptides, and analogues	Amino acids and derivates	Alanine and aspartate metabolism	1	1	1
asp_L	L-aspartate	Organic compounds	Organic acids and derivates	Carboxylic acids and derivates	Amino acids, peptides, and analogues	Amino acids and derivates	Alanine and aspartate metabolism	1	1	1
bilirub	bilirubin(2-)	Organic compounds	Organoheterocyclic compounds	Tetrapyrroles and derivates	Bilirubins	X	Heme degradation	1	0	0
biliverd	biliverdin(2-)	Organic compounds	Organoheterocyclic compounds	Tetrapyrroles and derivates	Bilirubins	X	Heme degradation	1	0	0
but	Butyrate	Organic compounds	Lipids and lipid-like molecules	Fatty Acyls	Fatty acids and conjugates	Straight chain fatty acids	Butanoate metabolism	1	1	1
chol	Choline	Organic compounds	Organic nitrogen compounds	Organonitrogen compounds	Quaternary ammonium salts	Cholines	Glycerophospholipid metabolism	1	1	1
cit	Citrate	Organic compounds	Organic acids and derivates	Carboxylic acids and derivates	Tricarboxylic acids and derivates	X	Citric acid cycle	1	1	1
citr_L	L-citrulline	Organic compounds	Organic acids and derivates	Carboxylic acids and derivates	Amino acids, peptides, and analogues	Amino acids and derivates	Alanine and aspartate metabolism	1	0	0
clpnd	clupanodonic acid	Organic compounds	Lipids and lipid-like molecules	Fatty Acyls	Fatty acids and conjugates	Very long-chain fatty acids	Fatty acid oxidation	1	1	0
crn	L-Carnitine	Organic compounds	Organic nitrogen compounds	Organonitrogen compounds	Quaternary ammonium salts	Carnitines	Fatty acid oxidation	1	1	1
crtsl	cortisol	Organic compounds	Lipids and lipid-like molecules	Steroids and steroid derivates	Hydroxysteroids	21-hydroxysteroids	Steroid metabolism	1	0	0
cys_L	L-cysteine	Organic compounds	Organic acids and derivates	Carboxylic acids and derivates	Amino acids, peptides, and analogues	Amino acids and derivates	Alanine and aspartate metabolism	1	1	1
cyst_L	L-cystathionine	Organic compounds	Organic acids and derivates	Carboxylic acids and derivates	Amino acids, peptides, and analogues	Amino acids and derivates	Methionine and cysteine metabolism	1	0	0
dca	Decanoate (n-C10:0)	Organic compounds	Lipids and lipid-like molecules	Fatty Acyls	Fatty acids and conjugates	Medium-chain fatty acids	Fatty acid oxidation	1	1	0
dchac	deoxycholic acid	Organic compounds	Lipids and lipid-like molecules	Steroids and steroid derivates	Bile acids, alcohols, and derivates	Hydroxy bile acids, alcohols, and derivates	Bile acid metabolism	1	0	1
ddca	laurate	Organic compounds	Lipids and lipid-like molecules	Fatty Acyls	Fatty acids and conjugates	Medium-chain fatty acids	Cytochrome metabolism	1	1	1
dgchol	glycochenodeoxycholate	Organic compounds	Lipids and lipid-like molecules	Steroids and steroid derivates	Bile acids, alcohols, and derivates	Glycited bile acids and derivates	Bile acid metabolism	1	1	1
dlnlcg	dihomo-gamma-linolenic acid (n-6)	Organic compounds	Lipids and lipid-like molecules	Fatty Acyls	Fatty acids and conjugates	Long-chain fatty acids	Fatty acid oxidation	1	1	0
dopa	Dopamine	Organic compounds	Benzenoids	Phenols	Benzenediols	Catechols	Drug metabolism	1	0	1
etha	Ethanolamine	Organic compounds	Organic nitrogen compounds	Organonitrogen compounds	Amines	Alkanolamines	Cell wall biosynthesis	1	0	1
ethamp	O-phosphonatoethanaminium(1-)	Organic compounds	Organic acids and derivates	Organic phosphoric acids and derivates	Phosphate esters	Phosphoethanolamines	Cell wall biosynthesis	1	0	0
g3pc	sn-Glycero-3-phosphocholine	Organic compounds	Lipids and lipid-like molecules	Glycerophospholipids	Glycerophosphocholines	X	Glycerophospholipid metabolism	1	0	0
gchola	glycocholate	Organic compounds	Lipids and lipid-like molecules	Steroids and steroid derivates	Bile acids, alcohols, and derivates	Glycited bile acids and derivates	Bile acid metabolism	1	1	1
glc_D	D-glucose	Organic compounds	Organic oxygen compounds	Organooxygen compounds	Carbohydrates and carbohydrate conjugates	Monosaccharides	Cyanoamino acid metabolism	1	1	1
gln_L	L-glutamine	Organic compounds	Organic acids and derivates	Carboxylic acids and derivates	Amino acids, peptides, and analogues	Amino acids and derivates	Alanine and aspartate metabolism	1	1	1
glu_L	L-glutamate	Organic compounds	Organic acids and derivates	Carboxylic acids and derivates	Amino acids, peptides, and analogues	Amino acids and derivates	Alanine and aspartate metabolism	1	1	1
glutar	Glutarate	Organic compounds	Organic acids and derivates	Carboxylic acids and derivates	Carboxylic acid derivates	Dicarboxylic acids and derivates	Butanoate metabolism	1	0	1
gly	Glycine	Organic compounds	Organic acids and derivates	Carboxylic acids and derivates	Amino acids, peptides, and analogues	Amino acids and derivates	Alanine and aspartate metabolism	1	1	1
glyb	glycine betaine	Organic compounds	Organic acids and derivates	Carboxylic acids and derivates	Amino acids, peptides, and analogues	Amino acids and derivates	Glycine, serine and threonine metabolism	1	0	1
glyc	Glycerol	Organic compounds	Organic oxygen compounds	Organooxygen compounds	Carbohydrates and carbohydrate conjugates	Sugar alcohols	Arachidonic acid metabolism	1	1	1
glyc_R	D-glycerate	Organic compounds	Organic oxygen compounds	Organooxygen compounds	Carbohydrates and carbohydrate conjugates	Sugar alcohols and derivates	Fructose and mannose metabolism	1	0	0
hLkynr	3-hydroxy-L-kynurenine	Organic compounds	Organic oxygen compounds	Organooxygen compounds	Carbonyl compouds	Ketones	Tryptophan metabolism	1	0	0
hdca	Hexadecanoate (n-C16:0)	Organic compounds	Lipids and lipid-like molecules	Fatty Acyls	Fatty acids and conjugates	Long-chain fatty acids	Cytochrome metabolism	1	1	1
hdcea	Hexadecenoate (n-C16:1)	Organic compounds	Lipids and lipid-like molecules	Fatty Acyls	Fatty acids and conjugates	Long-chain fatty acids	Fatty acid oxidation	1	1	1
hexc	cerotate	Organic compounds	Lipids and lipid-like molecules	Fatty Acyls	Fatty acids and conjugates	Very long-chain fatty acids	Fatty acid synthesis	1	0	0
hexgly	Hexanoyl-Glycine	Organic compounds	Organic acids and derivates	Carboxylic acids and derivates	Amino acids, peptides, and analogues	Amino acids and derivates	Glycine, serine, alanine, and threonine metabolism	1	0	0
his_L	L-histidine	Organic compounds	Organic acids and derivates	Carboxylic acids and derivates	Amino acids, peptides, and analogues	Amino acids and derivates	Beta-alanine metabolism	1	1	1
hom_L	L-homoserine	Organic compounds	Organic acids and derivates	Carboxylic acids and derivates	Amino acids, peptides, and analogues	Amino acids and derivates	Glycine, serine, alanine, and threonine metabolism	1	0	1
homoval	Homovanillate	Organic compounds	Benzenoids	Phenols	Methoxyphenols	X	Miscellaneous	1	0	0
hpdca	margarate	Organic compounds	Lipids and lipid-like molecules	Fatty Acyls	Fatty acids and conjugates	Long-chain fatty acids	Fatty acid synthesis	1	1	0
hxan	Hypoxanthine	Organic compounds	Organoheterocyclic compounds	Imidazopyrimidines	Purines and purine derivates	Purinones	Nucleotide interconversion	1	1	1
ile_L	L-isoleucine	Organic compounds	Organic acids and derivates	Carboxylic acids and derivates	Amino acids, peptides, and analogues	Amino acids and derivates	Miscellaneous	1	1	1
im4ac	imidazol-4-ylacetate	Organic compounds	Organoheterocyclic compounds	Azoles	Imidazoles	Substitutes imidazoles	Histidine metabolism	1	0	0
ind3ac	indole-3-acetate	Organic compounds	Organoheterocyclic compounds	Indoles and derivates	Indolyl carboxylic acids and derivates	Indole-3-acetic acid and derivates	Histidine metabolism	1	0	1
inds	Indoxyl sulfate	Organic compounds	Organic acids and derivates	Organic sulfuric acids and derivates	Arylsulfates	X	Miscellaneous	1	0	0
inost	myo-inositol	Organic compounds	Organic oxygen compounds	Organooxygen compounds	Alcohols and polyols	Secondary alcohols	Glycerophospholipid metabolism	1	0	1
ins	Inosine	Organic compounds	Nucleosides, nucleotides, and analogues	Purine nucleosides	X	X	Nucleotide interconversion	1	0	1
lac_L	L-lactate	Organic compounds	Organic oxygen compounds	Organooxygen compounds	Alcohols and polyols	Secondary alcohols	Cell wall biosynthesis	1	0	1
leu_L	L-leucine	Organic compounds	Organic acids and derivates	Carboxylic acids and derivates	Amino acids, peptides, and analogues	Amino acids and derivates	Glycerophospholipid metabolism	1	1	1
leuleu	Leucylleucine	Organic compounds	Organic acids and derivates	Carboxylic acids and derivates	Amino acids, peptides, and analogues	Peptides		1	0	0
lnlc	linoleate	Organic compounds	Lipids and lipid-like molecules	Fatty Acyls	Lineolic acids and derivates	X	Cholesterol metabolism	1	1	1
lys_L	L-lysine	Organic compounds	Organic acids and derivates	Carboxylic acids and derivates	Amino acids, peptides, and analogues	Amino acids and derivates	Biotin metabolism	1	1	1
mal_L	L-malate	Organic compounds	Organic acids and derivates	Hydroxy acids and derivates	Beta hydroxy acids and derivates	X	Carbon fixation pathways in prokaryotes	1	0	1
met_L	L-methionine	Organic compounds	Organic acids and derivates	Carboxylic acids and derivates	Amino acids, peptides, and analogues	Amino acids and derivates	Arginine and proline metabolism	1	1	1
nac	Nicotinate	Organic compounds	Organoheterocyclic compounds	Pyridines and derivates	Pyridinecarboxylic acids and derivates	Pyridinecarboxylic acids	NAD metabolism	1	1	1
nrpphr	Norepinephrine	Organic compounds	Benzenoids	Phenols	Benzenediols	Catechols	Tyrosine metabolism	1	0	0
ocdca	octadecanoate (n-C18:0)	Organic compounds	Lipids and lipid-like molecules	Fatty Acyls	Fatty acids and conjugates	Long-chain fatty acids	Fatty acid oxidation	1	1	1
ocdcea	octadecenoate (n-C18:1)	Organic compounds	Lipids and lipid-like molecules	Fatty Acyls	Fatty acids and conjugates	Long-chain fatty acids	Fatty acid oxidation	1	1	1
octa	octanoate (n-C8:0)	Organic compounds	Lipids and lipid-like molecules	Fatty Acyls	Fatty acids and conjugates	Medium-chain fatty acids	Fatty acid oxidation	1	1	0
orn	Ornithine	Organic compounds	Organic acids and derivates	Carboxylic acids and derivates	Amino acids, peptides, and analogues	Amino acids and derivates	Arginine and proline metabolism	1	1	1
pac	phenylacetate	Organic compounds	Benzenoids	Benzene and substituted derivates	X	X	Arginine and proline metabolism	1	0	1
pcresol	p-Cresol	Organic compounds	Benzenoids	Benzene and substituted derivates	Toluenes	X	Miscellaneous	1	0	1
pcs	p-Cresol sulfate	Organic compounds	Organic acids and derivates	Organic sulfuric acids and derivates	Arylsulfates	X	Miscellaneous	1	0	0
phe_L	L-phenylalanine	Organic compounds	Organic acids and derivates	Carboxylic acids and derivates	Amino acids, peptides, and analogues	Amino acids and derivates	Miscellaneous	1	1	1
pheacgln	(2S)-4-carbamoyl-2-(2-phenylacetamido)butanoate	Organic compounds	Organic acids and derivates	Carboxylic acids and derivates	Amino acids, peptides, and analogues	Amino acids and derivates	Phenylalanine metabolism	1	0	0
phlac	Phenyllactate	Organic compounds	Phenylpropanoids and polyketides	Phenylpropanoic acids	X	X	Phenylalanine metabolism	1	0	0
pnto_R	(R)-Pantothenate	Organic compounds	Organic oxygen compounds	Organooxygen compounds	Alcohols and polyols	Secondary alcohols	CoA catabolism	1	1	1
ppa	Propionate	Organic compounds	Organic acids and derivates	Carboxylic acids and derivates	Carboxylic acids	X	Bile acid synthesis	1	0	1
pro_L	L-proline	Organic compounds	Organic acids and derivates	Carboxylic acids and derivates	Amino acids, peptides, and analogues	Amino acids and derivates	Arginine and proline metabolism	1	1	1
ptrc	Putrescine	Organic compounds	Organic nitrogen compounds	Organonitrogen compounds	Amines	Primary amines	Arginine and proline metabolism	1	1	1
pyr	Pyruvate	Organic compounds	Organic acids and derivates	Keto acids and derivates	Alpha-keto acids and derivates	X	Alanine and aspartate metabolism	1	0	1
sbt_D	D-glucitol	Organic compounds	Organic oxygen compounds	Organooxygen compounds	Carbohydrates and carbohydrate conjugates	Sugar alcohols	Fructose and mannose metabolism	1	1	1
sebacid	sebacicacid	Organic compounds	Lipids and lipid-like molecules	Fatty Acyls	Fatty acids and conjugates	Medium-chain fatty acids	Fatty acid oxidation	1	0	0
ser_L	L-serine	Organic compounds	Organic acids and derivates	Carboxylic acids and derivates	Amino acids, peptides, and analogues	Amino acids and derivates	Glycerophospholipid metabolism	1	1	1
spc_hs	sphingosylphosphorylcholine	Organic compounds	Lipids and lipid-like molecules	Sphingolipids	Phosphosphingolipids	Sphingosylphosphorylcholines	Sphingolipid metabolism	1	0	0
spmd	Spermidine	Organic compounds	Organic nitrogen compounds	Organionitrogen compounds	Amines	Secondary amines	Arginine and proline metabolism	1	1	1
srtn	Serotonin	Organic compounds	Organoheterocyclic compounds	Indoles and derivates	Tryptamines and derivates	Serotonins	Tryptophan metabolism	1	0	1
stcrn	stearoylcarnitine	Organic compounds	Lipids and lipid-like molecules	Fatty Acyls	Fatty acid esters	Acyl carnitines	Fatty acid oxidation	1	0	0
succ	Succinate	Organic compounds	Organic acids and derivates	Carboxylic acids and derivates	Carboxylic acid derivates	Dicarboxylic acids and derivates	Arginine and proline metabolism	1	0	1
tchola	taurocholate	Organic compounds	Lipids and lipid-like molecules	Steroids and steroid derivates	Bile acids, alcohols, and derivates	Taurited bile acids and derivates	Bile acid metabolism	1	1	1
thr_L	L-threonine	Organic compounds	Organic acids and derivates	Carboxylic acids and derivates	Amino acids, peptides, and analogues	Amino acids and derivates	Glycine, serine, alanine, and threonine metabolism	1	1	1
thrnt	L-threonate	Organic compounds	Organic oxygen compounds	Organooxygen compounds	Carbohydrates and carbohydrate conjugates	Sugar acids and derivatives	Vitamin C metabolism	1	0	0
tiggly	Tiglyl Glycine	Organic compounds	Organic acids and derivates	Carboxylic acids and derivates	Amino acids, peptides, and analogues	Amino acids and derivates	Glycine, serine, alanine, and threonine metabolism	1	0	0
trp_L	L-tryptophan	Organic compounds	Organoheterocyclic compounds	Indoles and derivates	Indolyl carboxylic acids and derivates	X	Peptide metabolism	1	1	1
ttdca	tetradecanoate (n-C14:0)	Organic compounds	Lipids and lipid-like molecules	Fatty Acyls	Fatty acids and conjugates	Long-chain fatty acids	Cytochrome metabolism	1	1	1
tym	Tyramine	Organic compounds	Benzenoids	Benzene and substituted derivates	Phenethylamines	X	Tyrosine metabolism	1	0	1
tyr_L	L-tyrosine	Organic compounds	Organic acids and derivates	Carboxylic acids and derivates	Amino acids, peptides, and analogues	Amino acids and derivates	Folate metabolism	1	1	1
urate	Urate	Organic compounds	Organoheterocyclic compounds	Imidazopyrimidines	Purines and purine derivates	Xanthines	Drug metabolism	1	1	0
urcan	Urocanate	Organic compounds	Organoheterocyclic compounds	Azoles	Imidazoles	Substitutes imidazoles	Histidine metabolism	1	0	0
urea	Urea	Organic compounds	Organic acids and derivates	Organic carbonic acids	Ureas	X	Alanine and aspartate metabolism	1	0	1
uri	Uridine	Organic compounds	Nucleosides, nucleotides, and analogues	Pyrimidine nucleosides	X	X	Nucleotide interconversion	1	0	1
val_L	L-valine	Organic compounds	Organic acids and derivates	Carboxylic acids and derivates	Amino acids, peptides, and analogues	Amino acids and derivates	Peptide metabolism	1	1	1
vanillac	Vanil-Lactate	Organic compounds	Phenylpropanoic acids and polyketides	Phenylpropanoic acids	X	X	Tyrosine metabolism	1	0	0
xan	Xanthine	Organic compounds	Organoheterocyclic compounds	Imidazopyrimidines	Purines and purine derivates	Xanthines	Caffeine metabolism	1	1	1

## Sheet: Table_S5
Table_S5: Logistic regression outcomes of predicted fluxes against Parkinson diagnosis
Description: The logistic regressions were performed on log2-transformed and z-scaled blood fluxes. The regression log odds represent the estimated change in log odd probability of PD with an increase in predicted log2 flux of one standard deviation.Positive regression coefficients indicate positive associations between predicted fluxes and PD, while negative regression coefficients indicate nega…
Maximised WBM reaction	Regression formula	Predictor of interest	Distribution of dependent variable	Analysed samples	PD samples	Control samples	Estimated log odds coefficient	2.5% CI of log odds coefficient	97.5% CI of log odds coefficient	Standard error	Regression t-statistic	P-value	FDR BH	Regression R-squared			Maximised WBM reaction	Regression formula	Predictor of interest	Distribution of dependent variable	Analysed samples	Estimated log odds coefficient	2.5% CI of log odds coefficient	97.5% CI of log odds coefficient	Standard error	Regression t-statistic	P-value	FDR BH	Regression R-squared
DM_leuleu[bc]	Case_status~Flux+Age_at_collection+Sex+Do_you_drink_alcohol+Laxatives+Probiotic+Antihistamines+Depression_anxiety_mood_med+Pain_med+Sleep_aid+total_sequences+Antibiotics_current+Do_you_drink_caffeinated_beverages	Flux	binomial	648	431	219	-0.357699	-0.583949	-0.131448	0.115216	-3.1046	0.00190536	0.0427194	0.22911			DM_but[bc]	Case_status~Flux+Age_at_collection+Sex+Do_you_drink_alcohol+Laxatives+Probiotic+Antihistamines+Depression_anxiety_mood_med+Pain_med+Sleep_aid+total_sequences+Antibiotics_current+Flux:Age_at_collection	Flux_Age_at_collection	binomial	648	-0.207096	-0.416744	0.00255292	0.106761	-1.9398	0.052404	0.314424	0.232747
DM_leu_L[bc]	Case_status~Flux+Age_at_collection+Sex+Do_you_drink_alcohol+Laxatives+Probiotic+Antihistamines+Depression_anxiety_mood_med+Pain_med+Sleep_aid+total_sequences+Antibiotics_current+Do_you_drink_caffeinated_beverages	Flux	binomial	648	431	219	-0.357699	-0.583949	-0.131448	0.115216	-3.1046	0.00190536	0.0427194	0.22911			DM_ttdca[bc]	Case_status~Flux+Age_at_collection+Sex+Do_you_drink_alcohol+Laxatives+Probiotic+Antihistamines+Depression_anxiety_mood_med+Pain_med+Sleep_aid+total_sequences+Antibiotics_current+Flux:Age_at_collection	Flux_Age_at_collection	binomial	648	-0.137511	-0.354024	0.0790023	0.110257	-1.24718	0.21233	0.636989	0.225431
DM_but[bc]	Case_status~Flux+Age_at_collection+Sex+Do_you_drink_alcohol+Laxatives+Probiotic+Antihistamines+Depression_anxiety_mood_med+Pain_med+Sleep_aid+total_sequences+Antibiotics_current+Do_you_drink_caffeinated_beverages	Flux	binomial	648	431	219	-0.322507	-0.530224	-0.11479	0.105778	-3.04891	0.00229674	0.0427194	0.227543			DM_nac[bc]	Case_status~Flux+Age_at_collection+Sex+Do_you_drink_alcohol+Laxatives+Probiotic+Antihistamines+Depression_anxiety_mood_med+Pain_med+Sleep_aid+total_sequences+Antibiotics_current+Flux:Age_at_collection	Flux_Age_at_collection	binomial	644	-0.0680712	-0.277019	0.140876	0.106403	-0.639749	0.522336	0.92072	0.225097
DM_pnto_R[bc]	Case_status~Flux+Age_at_collection+Sex+Do_you_drink_alcohol+Laxatives+Probiotic+Antihistamines+Depression_anxiety_mood_med+Pain_med+Sleep_aid+total_sequences+Antibiotics_current+Do_you_drink_caffeinated_beverages	Flux	binomial	642	428	216	-0.322331	-0.542637	-0.102026	0.112186	-2.87319	0.00406354	0.0629849	0.224804			DM_leu_L[bc]	Case_status~Flux+Age_at_collection+Sex+Do_you_drink_alcohol+Laxatives+Probiotic+Antihistamines+Depression_anxiety_mood_med+Pain_med+Sleep_aid+total_sequences+Antibiotics_current+Flux:Age_at_collection	Flux_Age_at_collection	binomial	648	0.0238254	-0.169488	0.217138	0.0984426	0.242023	0.808762	0.92072	0.228326
DM_nac[bc]	Case_status~Flux+Age_at_collection+Sex+Do_you_drink_alcohol+Laxatives+Probiotic+Antihistamines+Depression_anxiety_mood_med+Pain_med+Sleep_aid+total_sequences+Antibiotics_current+Do_you_drink_caffeinated_beverages	Flux	binomial	644	428	218	-0.285674	-0.492899	-0.0784501	0.105526	-2.70716	0.00678615	0.0901589	0.22635			DM_leuleu[bc]	Case_status~Flux+Age_at_collection+Sex+Do_you_drink_alcohol+Laxatives+Probiotic+Antihistamines+Depression_anxiety_mood_med+Pain_med+Sleep_aid+total_sequences+Antibiotics_current+Flux:Age_at_collection	Flux_Age_at_collection	binomial	648	0.0238254	-0.169488	0.217138	0.0984426	0.242023	0.808762	0.92072	0.228326
DM_ttdca[bc]	Case_status~Flux+Age_at_collection+Sex+Do_you_drink_alcohol+Laxatives+Probiotic+Antihistamines+Depression_anxiety_mood_med+Pain_med+Sleep_aid+total_sequences+Antibiotics_current+Do_you_drink_caffeinated_beverages	Flux	binomial	648	431	219	-0.257348	-0.456247	-0.0584485	0.101287	-2.54077	0.0110609	0.128583	0.224258			DM_pnto_R[bc]	Case_status~Flux+Age_at_collection+Sex+Do_you_drink_alcohol+Laxatives+Probiotic+Antihistamines+Depression_anxiety_mood_med+Pain_med+Sleep_aid+total_sequences+Antibiotics_current+Flux:Age_at_collection	Flux_Age_at_collection	binomial	642	-0.0106768	-0.221341	0.199987	0.107276	-0.0995265	0.92072	0.92072	0.223647
DM_urate[bc]	Case_status~Flux+Age_at_collection+Sex+Do_you_drink_alcohol+Laxatives+Probiotic+Antihistamines+Depression_anxiety_mood_med+Pain_med+Sleep_aid+total_sequences+Antibiotics_current+Do_you_drink_caffeinated_beverages	Flux	binomial	616	407	211	0.242424	0.0302474	0.454601	0.108038	2.24388	0.0248399	0.211874	0.215897			DM_but[bc]	Case_status~Flux+Sex+Age_at_collection+Do_you_drink_alcohol+Laxatives+Probiotic+Antihistamines+Depression_anxiety_mood_med+Pain_med+Sleep_aid+total_sequences+Antibiotics_current+Flux:Sex	Flux_Sex_female	binomial	648	-0.027829	-0.460764	0.405106	0.220468	-0.126227	0.899552	0.977939	0.227082
DM_ins[bc]	Case_status~Flux+Age_at_collection+Sex+Do_you_drink_alcohol+Laxatives+Probiotic+Antihistamines+Depression_anxiety_mood_med+Pain_med+Sleep_aid+total_sequences+Antibiotics_current+Do_you_drink_caffeinated_beverages	Flux	binomial	606	406	202	0.241849	0.0235538	0.460144	0.111149	2.17589	0.0295635	0.211874	0.22308			DM_leu_L[bc]	Case_status~Flux+Sex+Age_at_collection+Do_you_drink_alcohol+Laxatives+Probiotic+Antihistamines+Depression_anxiety_mood_med+Pain_med+Sleep_aid+total_sequences+Antibiotics_current+Flux:Sex	Flux_Sex_female	binomial	648	0.00652692	-0.456961	0.470014	0.236026	0.0276534	0.977939	0.977939	0.228328
DM_im4ac[bc]	Case_status~Flux+Age_at_collection+Sex+Do_you_drink_alcohol+Laxatives+Probiotic+Antihistamines+Depression_anxiety_mood_med+Pain_med+Sleep_aid+total_sequences+Antibiotics_current+Do_you_drink_caffeinated_beverages	Flux	binomial	648	431	219	-0.227002	-0.435692	-0.0183121	0.106273	-2.13602	0.0326774	0.211874	0.221066			DM_leuleu[bc]	Case_status~Flux+Sex+Age_at_collection+Do_you_drink_alcohol+Laxatives+Probiotic+Antihistamines+Depression_anxiety_mood_med+Pain_med+Sleep_aid+total_sequences+Antibiotics_current+Flux:Sex	Flux_Sex_female	binomial	648	0.00652693	-0.456961	0.470014	0.236026	0.0276534	0.977939	0.977939	0.228328
DM_his_L[bc]	Case_status~Flux+Age_at_collection+Sex+Do_you_drink_alcohol+Laxatives+Probiotic+Antihistamines+Depression_anxiety_mood_med+Pain_med+Sleep_aid+total_sequences+Antibiotics_current+Do_you_drink_caffeinated_beverages	Flux	binomial	648	431	219	-0.228208	-0.438164	-0.0182517	0.106918	-2.13442	0.0328084	0.211874	0.221072			DM_nac[bc]	Case_status~Flux+Sex+Age_at_collection+Do_you_drink_alcohol+Laxatives+Probiotic+Antihistamines+Depression_anxiety_mood_med+Pain_med+Sleep_aid+total_sequences+Antibiotics_current+Flux:Sex	Flux_Sex_female	binomial	644	-0.0364125	-0.481951	0.409126	0.226883	-0.16049	0.872495	0.977939	0.224931
DM_3mhis[bc]	Case_status~Flux+Age_at_collection+Sex+Do_you_drink_alcohol+Laxatives+Probiotic+Antihistamines+Depression_anxiety_mood_med+Pain_med+Sleep_aid+total_sequences+Antibiotics_current+Do_you_drink_caffeinated_beverages	Flux	binomial	648	431	219	-0.228208	-0.438164	-0.0182517	0.106918	-2.13442	0.0328084	0.211874	0.221072			DM_pnto_R[bc]	Case_status~Flux+Sex+Age_at_collection+Do_you_drink_alcohol+Laxatives+Probiotic+Antihistamines+Depression_anxiety_mood_med+Pain_med+Sleep_aid+total_sequences+Antibiotics_current+Flux:Sex	Flux_Sex_female	binomial	642	-0.159338	-0.602069	0.283394	0.225452	-0.706746	0.479724	0.977939	0.223394
DM_citr_L[bc]	Case_status~Flux+Age_at_collection+Sex+Do_you_drink_alcohol+Laxatives+Probiotic+Antihistamines+Depression_anxiety_mood_med+Pain_med+Sleep_aid+total_sequences+Antibiotics_current+Do_you_drink_caffeinated_beverages	Flux	binomial	539	353	188	0.238625	0.0156163	0.461633	0.11352	2.10206	0.0355482	0.211874	0.213941			DM_ttdca[bc]	Case_status~Flux+Sex+Age_at_collection+Do_you_drink_alcohol+Laxatives+Probiotic+Antihistamines+Depression_anxiety_mood_med+Pain_med+Sleep_aid+total_sequences+Antibiotics_current+Flux:Sex	Flux_Sex_female	binomial	648	0.0488132	-0.369151	0.466777	0.212844	0.229338	0.818606	0.977939	0.223775
DM_xan[bc]	Case_status~Flux+Age_at_collection+Sex+Do_you_drink_alcohol+Laxatives+Probiotic+Antihistamines+Depression_anxiety_mood_med+Pain_med+Sleep_aid+total_sequences+Antibiotics_current+Do_you_drink_caffeinated_beverages	Flux	binomial	627	414	215	0.223067	0.012525	0.433609	0.107209	2.08067	0.0374642	0.211874	0.220487
DM_5oxpro[bc]	Case_status~Flux+Age_at_collection+Sex+Do_you_drink_alcohol+Laxatives+Probiotic+Antihistamines+Depression_anxiety_mood_med+Pain_med+Sleep_aid+total_sequences+Antibiotics_current+Do_you_drink_caffeinated_beverages	Flux	binomial	612	405	209	0.214086	0.00496207	0.42321	0.106482	2.01054	0.0443742	0.211874	0.221378
DM_pro_L[bc]	Case_status~Flux+Age_at_collection+Sex+Do_you_drink_alcohol+Laxatives+Probiotic+Antihistamines+Depression_anxiety_mood_med+Pain_med+Sleep_aid+total_sequences+Antibiotics_current+Do_you_drink_caffeinated_beverages	Flux	binomial	628	415	215	0.205705	0.000985371	0.410424	0.104245	1.97329	0.0484628	0.211874	0.212952
DM_etha[bc]	Case_status~Flux+Age_at_collection+Sex+Do_you_drink_alcohol+Laxatives+Probiotic+Antihistamines+Depression_anxiety_mood_med+Pain_med+Sleep_aid+total_sequences+Antibiotics_current+Do_you_drink_caffeinated_beverages	Flux	binomial	619	409	212	0.206146	-0.000820465	0.413113	0.105386	1.95611	0.0504525	0.211874	0.215464
DM_urcan[bc]	Case_status~Flux+Age_at_collection+Sex+Do_you_drink_alcohol+Laxatives+Probiotic+Antihistamines+Depression_anxiety_mood_med+Pain_med+Sleep_aid+total_sequences+Antibiotics_current+Do_you_drink_caffeinated_beverages	Flux	binomial	648	431	219	-0.578165	-1.15876	0.00243541	0.295665	-1.95548	0.0505269	0.211874	0.219026
DM_asn_L[bc]	Case_status~Flux+Age_at_collection+Sex+Do_you_drink_alcohol+Laxatives+Probiotic+Antihistamines+Depression_anxiety_mood_med+Pain_med+Sleep_aid+total_sequences+Antibiotics_current+Do_you_drink_caffeinated_beverages	Flux	binomial	585	386	201	0.209682	-0.00316356	0.422527	0.108366	1.93493	0.0529984	0.211874	0.208733
DM_4mop[bc]	Case_status~Flux+Age_at_collection+Sex+Do_you_drink_alcohol+Laxatives+Probiotic+Antihistamines+Depression_anxiety_mood_med+Pain_med+Sleep_aid+total_sequences+Antibiotics_current+Do_you_drink_caffeinated_beverages	Flux	binomial	647	430	219	-3.64493	-7.35272	0.0628561	1.88815	-1.93043	0.0535537	0.211874	0.219338
DM_gln_L[bc]	Case_status~Flux+Age_at_collection+Sex+Do_you_drink_alcohol+Laxatives+Probiotic+Antihistamines+Depression_anxiety_mood_med+Pain_med+Sleep_aid+total_sequences+Antibiotics_current+Do_you_drink_caffeinated_beverages	Flux	binomial	623	411	214	0.201459	-0.00453595	0.407455	0.104893	1.92062	0.0547792	0.211874	0.219629
DM_orn[bc]	Case_status~Flux+Age_at_collection+Sex+Do_you_drink_alcohol+Laxatives+Probiotic+Antihistamines+Depression_anxiety_mood_med+Pain_med+Sleep_aid+total_sequences+Antibiotics_current+Do_you_drink_caffeinated_beverages	Flux	binomial	628	417	213	0.200953	-0.00486249	0.406769	0.104803	1.91744	0.0551822	0.211874	0.219612
DM_hxan[bc]	Case_status~Flux+Age_at_collection+Sex+Do_you_drink_alcohol+Laxatives+Probiotic+Antihistamines+Depression_anxiety_mood_med+Pain_med+Sleep_aid+total_sequences+Antibiotics_current+Do_you_drink_caffeinated_beverages	Flux	binomial	598	399	199	0.210965	-0.0062707	0.4282	0.110607	1.90734	0.0564765	0.211874	0.209154
DM_M01989[bc]	Case_status~Flux+Age_at_collection+Sex+Do_you_drink_alcohol+Laxatives+Probiotic+Antihistamines+Depression_anxiety_mood_med+Pain_med+Sleep_aid+total_sequences+Antibiotics_current+Do_you_drink_caffeinated_beverages	Flux	binomial	647	431	218	0.194148	-0.0124993	0.400795	0.105233	1.84494	0.0650461	0.211874	0.218563
DM_dchac[bc]	Case_status~Flux+Age_at_collection+Sex+Do_you_drink_alcohol+Laxatives+Probiotic+Antihistamines+Depression_anxiety_mood_med+Pain_med+Sleep_aid+total_sequences+Antibiotics_current+Do_you_drink_caffeinated_beverages	Flux	binomial	645	430	217	0.192846	-0.0132126	0.398905	0.104932	1.83782	0.0660896	0.211874	0.218931
DM_glu_L[bc]	Case_status~Flux+Age_at_collection+Sex+Do_you_drink_alcohol+Laxatives+Probiotic+Antihistamines+Depression_anxiety_mood_med+Pain_med+Sleep_aid+total_sequences+Antibiotics_current+Do_you_drink_caffeinated_beverages	Flux	binomial	629	417	214	0.191163	-0.0139198	0.396246	0.10443	1.83054	0.0671699	0.211874	0.215636
DM_ptrc[bc]	Case_status~Flux+Age_at_collection+Sex+Do_you_drink_alcohol+Laxatives+Probiotic+Antihistamines+Depression_anxiety_mood_med+Pain_med+Sleep_aid+total_sequences+Antibiotics_current+Do_you_drink_caffeinated_beverages	Flux	binomial	632	421	213	0.191086	-0.0148408	0.397012	0.104861	1.82228	0.0684123	0.211874	0.217255
DM_4abut[bc]	Case_status~Flux+Age_at_collection+Sex+Do_you_drink_alcohol+Laxatives+Probiotic+Antihistamines+Depression_anxiety_mood_med+Pain_med+Sleep_aid+total_sequences+Antibiotics_current+Do_you_drink_caffeinated_beverages	Flux	binomial	632	420	214	0.18851	-0.0154092	0.392428	0.103838	1.81541	0.0694603	0.211874	0.213069
DM_asp_L[bc]	Case_status~Flux+Age_at_collection+Sex+Do_you_drink_alcohol+Laxatives+Probiotic+Antihistamines+Depression_anxiety_mood_med+Pain_med+Sleep_aid+total_sequences+Antibiotics_current+Do_you_drink_caffeinated_beverages	Flux	binomial	631	417	216	0.188227	-0.0162124	0.392667	0.104103	1.80808	0.0705937	0.211874	0.216635
DM_ser_L[bc]	Case_status~Flux+Age_at_collection+Sex+Do_you_drink_alcohol+Laxatives+Probiotic+Antihistamines+Depression_anxiety_mood_med+Pain_med+Sleep_aid+total_sequences+Antibiotics_current+Do_you_drink_caffeinated_beverages	Flux	binomial	633	419	216	0.187672	-0.0166571	0.392001	0.104048	1.80371	0.0712764	0.211874	0.215504
DM_uri[bc]	Case_status~Flux+Age_at_collection+Sex+Do_you_drink_alcohol+Laxatives+Probiotic+Antihistamines+Depression_anxiety_mood_med+Pain_med+Sleep_aid+total_sequences+Antibiotics_current+Do_you_drink_caffeinated_beverages	Flux	binomial	588	392	198	0.193537	-0.0184172	0.405491	0.107914	1.79344	0.0729027	0.211874	0.211278
DM_ddca[bc]	Case_status~Flux+Age_at_collection+Sex+Do_you_drink_alcohol+Laxatives+Probiotic+Antihistamines+Depression_anxiety_mood_med+Pain_med+Sleep_aid+total_sequences+Antibiotics_current+Do_you_drink_caffeinated_beverages	Flux	binomial	646	429	219	-0.17989	-0.3791	0.0193195	0.101445	-1.77328	0.0761821	0.213531	0.222872
DM_gly[bc]	Case_status~Flux+Age_at_collection+Sex+Do_you_drink_alcohol+Laxatives+Probiotic+Antihistamines+Depression_anxiety_mood_med+Pain_med+Sleep_aid+total_sequences+Antibiotics_current+Do_you_drink_caffeinated_beverages	Flux	binomial	631	418	215	0.181436	-0.0222193	0.385091	0.103704	1.74956	0.0801944	0.213531	0.213887
DM_ala_L[bc]	Case_status~Flux+Age_at_collection+Sex+Do_you_drink_alcohol+Laxatives+Probiotic+Antihistamines+Depression_anxiety_mood_med+Pain_med+Sleep_aid+total_sequences+Antibiotics_current+Do_you_drink_caffeinated_beverages	Flux	binomial	630	417	215	0.181683	-0.0223627	0.385729	0.103902	1.74859	0.0803611	0.213531	0.218757
DM_urea[bc]	Case_status~Flux+Age_at_collection+Sex+Do_you_drink_alcohol+Laxatives+Probiotic+Antihistamines+Depression_anxiety_mood_med+Pain_med+Sleep_aid+total_sequences+Antibiotics_current+Do_you_drink_caffeinated_beverages	Flux	binomial	615	409	208	0.178324	-0.0281781	0.384825	0.105148	1.69593	0.0898985	0.232238	0.212715
DM_hom_L[bc]	Case_status~Flux+Age_at_collection+Sex+Do_you_drink_alcohol+Laxatives+Probiotic+Antihistamines+Depression_anxiety_mood_med+Pain_med+Sleep_aid+total_sequences+Antibiotics_current+Do_you_drink_caffeinated_beverages	Flux	binomial	599	403	198	0.17226	-0.0323162	0.376835	0.104161	1.65378	0.0981731	0.246759	0.22144
DM_aprut[bc]	Case_status~Flux+Age_at_collection+Sex+Do_you_drink_alcohol+Laxatives+Probiotic+Antihistamines+Depression_anxiety_mood_med+Pain_med+Sleep_aid+total_sequences+Antibiotics_current+Do_you_drink_caffeinated_beverages	Flux	binomial	581	387	196	0.167321	-0.043261	0.377902	0.107212	1.56065	0.118607	0.290274	0.196606
DM_lys_L[bc]	Case_status~Flux+Age_at_collection+Sex+Do_you_drink_alcohol+Laxatives+Probiotic+Antihistamines+Depression_anxiety_mood_med+Pain_med+Sleep_aid+total_sequences+Antibiotics_current+Do_you_drink_caffeinated_beverages	Flux	binomial	648	431	219	0.139807	-0.0436387	0.323253	0.0934178	1.49658	0.134503	0.320738	0.215766
DM_chol[bc]	Case_status~Flux+Age_at_collection+Sex+Do_you_drink_alcohol+Laxatives+Probiotic+Antihistamines+Depression_anxiety_mood_med+Pain_med+Sleep_aid+total_sequences+Antibiotics_current+Do_you_drink_caffeinated_beverages	Flux	binomial	391	243	149	0.181321	-0.0870061	0.449647	0.136464	1.3287	0.183946	0.420024	0.206705
DM_acgly[bc]	Case_status~Flux+Age_at_collection+Sex+Do_you_drink_alcohol+Laxatives+Probiotic+Antihistamines+Depression_anxiety_mood_med+Pain_med+Sleep_aid+total_sequences+Antibiotics_current+Do_you_drink_caffeinated_beverages	Flux	binomial	384	234	151	0.179892	-0.088117	0.447901	0.136294	1.31988	0.186876	0.420024	0.182232
DM_spmd[bc]	Case_status~Flux+Age_at_collection+Sex+Do_you_drink_alcohol+Laxatives+Probiotic+Antihistamines+Depression_anxiety_mood_med+Pain_med+Sleep_aid+total_sequences+Antibiotics_current+Do_you_drink_caffeinated_beverages	Flux	binomial	531	338	194	0.140731	-0.0780494	0.359511	0.111363	1.26371	0.206334	0.420024	0.208729
DM_C02470[bc]	Case_status~Flux+Age_at_collection+Sex+Do_you_drink_alcohol+Laxatives+Probiotic+Antihistamines+Depression_anxiety_mood_med+Pain_med+Sleep_aid+total_sequences+Antibiotics_current+Do_you_drink_caffeinated_beverages	Flux	binomial	646	429	219	-0.124131	-0.317588	0.0693256	0.0985152	-1.26002	0.207662	0.420024	0.216218
DM_5htrp[bc]	Case_status~Flux+Age_at_collection+Sex+Do_you_drink_alcohol+Laxatives+Probiotic+Antihistamines+Depression_anxiety_mood_med+Pain_med+Sleep_aid+total_sequences+Antibiotics_current+Do_you_drink_caffeinated_beverages	Flux	binomial	647	431	218	-0.122929	-0.316406	0.070548	0.0985258	-1.24768	0.212147	0.420024	0.215044
DM_ac[bc]	Case_status~Flux+Age_at_collection+Sex+Do_you_drink_alcohol+Laxatives+Probiotic+Antihistamines+Depression_anxiety_mood_med+Pain_med+Sleep_aid+total_sequences+Antibiotics_current+Do_you_drink_caffeinated_beverages	Flux	binomial	585	387	200	0.626751	-0.361491	1.61499	0.503145	1.24567	0.212887	0.420024	0.231058
DM_val_L[bc]	Case_status~Flux+Age_at_collection+Sex+Do_you_drink_alcohol+Laxatives+Probiotic+Antihistamines+Depression_anxiety_mood_med+Pain_med+Sleep_aid+total_sequences+Antibiotics_current+Do_you_drink_caffeinated_beverages	Flux	binomial	646	429	219	-0.12508	-0.3225	0.0723396	0.100533	-1.24417	0.213438	0.420024	0.21663
DM_Lkynr[bc]	Case_status~Flux+Age_at_collection+Sex+Do_you_drink_alcohol+Laxatives+Probiotic+Antihistamines+Depression_anxiety_mood_med+Pain_med+Sleep_aid+total_sequences+Antibiotics_current+Do_you_drink_caffeinated_beverages	Flux	binomial	647	430	219	-0.122123	-0.315465	0.0712179	0.0984568	-1.24038	0.214836	0.420024	0.215451
DM_trp_L[bc]	Case_status~Flux+Age_at_collection+Sex+Do_you_drink_alcohol+Laxatives+Probiotic+Antihistamines+Depression_anxiety_mood_med+Pain_med+Sleep_aid+total_sequences+Antibiotics_current+Do_you_drink_caffeinated_beverages	Flux	binomial	647	430	219	-0.121613	-0.314967	0.0717402	0.0984629	-1.23512	0.216787	0.420024	0.21554
DM_ind3ac[bc]	Case_status~Flux+Age_at_collection+Sex+Do_you_drink_alcohol+Laxatives+Probiotic+Antihistamines+Depression_anxiety_mood_med+Pain_med+Sleep_aid+total_sequences+Antibiotics_current+Do_you_drink_caffeinated_beverages	Flux	binomial	648	431	219	-0.119025	-0.31228	0.0742309	0.0984134	-1.20944	0.226495	0.422797	0.215801
DM_glc_D[bc]	Case_status~Flux+Age_at_collection+Sex+Do_you_drink_alcohol+Laxatives+Probiotic+Antihistamines+Depression_anxiety_mood_med+Pain_med+Sleep_aid+total_sequences+Antibiotics_current+Do_you_drink_caffeinated_beverages	Flux	binomial	516	337	180	0.838435	-0.525975	2.20285	0.694462	1.20732	0.22731	0.422797	0.215546
DM_srtn[bc]	Case_status~Flux+Age_at_collection+Sex+Do_you_drink_alcohol+Laxatives+Probiotic+Antihistamines+Depression_anxiety_mood_med+Pain_med+Sleep_aid+total_sequences+Antibiotics_current+Do_you_drink_caffeinated_beverages	Flux	binomial	645	429	218	-0.112606	-0.306307	0.0810949	0.0986392	-1.14159	0.253623	0.462489	0.217557
DM_spc_hs[bc]	Case_status~Flux+Age_at_collection+Sex+Do_you_drink_alcohol+Laxatives+Probiotic+Antihistamines+Depression_anxiety_mood_med+Pain_med+Sleep_aid+total_sequences+Antibiotics_current+Do_you_drink_caffeinated_beverages	Flux	binomial	372	216	156	0.230792	-0.190306	0.65189	0.214124	1.07785	0.281103	0.502741	0.204097
DM_glyc_R[bc]	Case_status~Flux+Age_at_collection+Sex+Do_you_drink_alcohol+Laxatives+Probiotic+Antihistamines+Depression_anxiety_mood_med+Pain_med+Sleep_aid+total_sequences+Antibiotics_current+Do_you_drink_caffeinated_beverages	Flux	binomial	464	317	149	0.494046	-0.505171	1.49326	0.508443	0.971684	0.331208	0.581176	0.22181
DM_hdca[bc]	Case_status~Flux+Age_at_collection+Sex+Do_you_drink_alcohol+Laxatives+Probiotic+Antihistamines+Depression_anxiety_mood_med+Pain_med+Sleep_aid+total_sequences+Antibiotics_current+Do_you_drink_caffeinated_beverages	Flux	binomial	426	268	159	0.482989	-0.520065	1.48604	0.510269	0.94654	0.343873	0.592227	0.231056
DM_hLkynr[bc]	Case_status~Flux+Age_at_collection+Sex+Do_you_drink_alcohol+Laxatives+Probiotic+Antihistamines+Depression_anxiety_mood_med+Pain_med+Sleep_aid+total_sequences+Antibiotics_current+Do_you_drink_caffeinated_beverages	Flux	binomial	607	410	199	-0.0893826	-0.291212	0.112447	0.102766	-0.869768	0.384427	0.646466	0.218393
DM_g3pc[bc]	Case_status~Flux+Age_at_collection+Sex+Do_you_drink_alcohol+Laxatives+Probiotic+Antihistamines+Depression_anxiety_mood_med+Pain_med+Sleep_aid+total_sequences+Antibiotics_current+Do_you_drink_caffeinated_beverages	Flux	binomial	355	222	133	0.167244	-0.214849	0.549338	0.194257	0.860942	0.38927	0.646466	0.234355
DM_ile_L[bc]	Case_status~Flux+Age_at_collection+Sex+Do_you_drink_alcohol+Laxatives+Probiotic+Antihistamines+Depression_anxiety_mood_med+Pain_med+Sleep_aid+total_sequences+Antibiotics_current+Do_you_drink_caffeinated_beverages	Flux	binomial	645	429	218	0.0772785	-0.104084	0.258641	0.0923563	0.836742	0.402737	0.657098	0.211663
DM_cys_L[bc]	Case_status~Flux+Age_at_collection+Sex+Do_you_drink_alcohol+Laxatives+Probiotic+Antihistamines+Depression_anxiety_mood_med+Pain_med+Sleep_aid+total_sequences+Antibiotics_current+Do_you_drink_caffeinated_beverages	Flux	binomial	648	431	219	0.0730085	-0.113045	0.259062	0.094746	0.770571	0.440961	0.707059	0.213094
DM_ppa[bc]	Case_status~Flux+Age_at_collection+Sex+Do_you_drink_alcohol+Laxatives+Probiotic+Antihistamines+Depression_anxiety_mood_med+Pain_med+Sleep_aid+total_sequences+Antibiotics_current+Do_you_drink_caffeinated_beverages	Flux	binomial	586	388	200	0.52039	-0.864097	1.90488	0.704889	0.738257	0.460358	0.725649	0.216259
DM_glyc[bc]	Case_status~Flux+Age_at_collection+Sex+Do_you_drink_alcohol+Laxatives+Probiotic+Antihistamines+Depression_anxiety_mood_med+Pain_med+Sleep_aid+total_sequences+Antibiotics_current+Do_you_drink_caffeinated_beverages	Flux	binomial	564	367	198	0.300026	-0.544129	1.14418	0.429751	0.698138	0.485091	0.746512	0.218982
DM_met_L[bc]	Case_status~Flux+Age_at_collection+Sex+Do_you_drink_alcohol+Laxatives+Probiotic+Antihistamines+Depression_anxiety_mood_med+Pain_med+Sleep_aid+total_sequences+Antibiotics_current+Do_you_drink_caffeinated_beverages	Flux	binomial	642	430	214	0.144483	-0.273212	0.562178	0.212703	0.679271	0.496966	0.746512	0.219229
DM_thr_L[bc]	Case_status~Flux+Age_at_collection+Sex+Do_you_drink_alcohol+Laxatives+Probiotic+Antihistamines+Depression_anxiety_mood_med+Pain_med+Sleep_aid+total_sequences+Antibiotics_current+Do_you_drink_caffeinated_beverages	Flux	binomial	648	431	219	-0.0692315	-0.269703	0.131241	0.102088	-0.678153	0.497675	0.746512	0.214299
DM_4pyrdx[bc]	Case_status~Flux+Age_at_collection+Sex+Do_you_drink_alcohol+Laxatives+Probiotic+Antihistamines+Depression_anxiety_mood_med+Pain_med+Sleep_aid+total_sequences+Antibiotics_current+Do_you_drink_caffeinated_beverages	Flux	binomial	646	430	218	-0.0605228	-0.250754	0.129708	0.0968725	-0.624767	0.532124	0.782389	0.212898
DM_lac_L[bc]	Case_status~Flux+Age_at_collection+Sex+Do_you_drink_alcohol+Laxatives+Probiotic+Antihistamines+Depression_anxiety_mood_med+Pain_med+Sleep_aid+total_sequences+Antibiotics_current+Do_you_drink_caffeinated_beverages	Flux	binomial	507	328	181	0.774771	-1.73916	3.2887	1.27949	0.60553	0.544827	0.782389	0.204822
DM_ocdcea[bc]	Case_status~Flux+Age_at_collection+Sex+Do_you_drink_alcohol+Laxatives+Probiotic+Antihistamines+Depression_anxiety_mood_med+Pain_med+Sleep_aid+total_sequences+Antibiotics_current+Do_you_drink_caffeinated_beverages	Flux	binomial	453	284	170	0.482849	-1.09219	2.05788	0.801388	0.602515	0.546831	0.782389	0.223395
DM_tchola[bc]	Case_status~Flux+Age_at_collection+Sex+Do_you_drink_alcohol+Laxatives+Probiotic+Antihistamines+Depression_anxiety_mood_med+Pain_med+Sleep_aid+total_sequences+Antibiotics_current+Do_you_drink_caffeinated_beverages	Flux	binomial	424	246	178	-0.0757558	-0.328986	0.177474	0.12882	-0.588076	0.556482	0.784133	0.210188
DM_inds[bc]	Case_status~Flux+Age_at_collection+Sex+Do_you_drink_alcohol+Laxatives+Probiotic+Antihistamines+Depression_anxiety_mood_med+Pain_med+Sleep_aid+total_sequences+Antibiotics_current+Do_you_drink_caffeinated_beverages	Flux	binomial	647	431	218	0.0528783	-0.131209	0.236965	0.0937441	0.56407	0.572706	0.79495	0.212992
DM_glyb[bc]	Case_status~Flux+Age_at_collection+Sex+Do_you_drink_alcohol+Laxatives+Probiotic+Antihistamines+Depression_anxiety_mood_med+Pain_med+Sleep_aid+total_sequences+Antibiotics_current+Do_you_drink_caffeinated_beverages	Flux	binomial	375	229	147	0.0702612	-0.201509	0.342031	0.138196	0.508417	0.611161	0.835853	0.251051
DM_cit[bc]	Case_status~Flux+Age_at_collection+Sex+Do_you_drink_alcohol+Laxatives+Probiotic+Antihistamines+Depression_anxiety_mood_med+Pain_med+Sleep_aid+total_sequences+Antibiotics_current+Do_you_drink_caffeinated_beverages	Flux	binomial	306	203	105	0.398716	-1.19936	1.9968	0.811983	0.49104	0.623398	0.840232	0.249137
DM_ocdca[bc]	Case_status~Flux+Age_at_collection+Sex+Do_you_drink_alcohol+Laxatives+Probiotic+Antihistamines+Depression_anxiety_mood_med+Pain_med+Sleep_aid+total_sequences+Antibiotics_current+Do_you_drink_caffeinated_beverages	Flux	binomial	469	290	180	0.378268	-1.34593	2.10246	0.877367	0.43114	0.666366	0.885315	0.19581
DM_ethamp[bc]	Case_status~Flux+Age_at_collection+Sex+Do_you_drink_alcohol+Laxatives+Probiotic+Antihistamines+Depression_anxiety_mood_med+Pain_med+Sleep_aid+total_sequences+Antibiotics_current+Do_you_drink_caffeinated_beverages	Flux	binomial	602	407	197	1.67091	-6.71549	10.0573	4.27005	0.391309	0.695569	0.911097	0.209895
DM_sbt_D[bc]	Case_status~Flux+Age_at_collection+Sex+Do_you_drink_alcohol+Laxatives+Probiotic+Antihistamines+Depression_anxiety_mood_med+Pain_med+Sleep_aid+total_sequences+Antibiotics_current+Do_you_drink_caffeinated_beverages	Flux	binomial	522	342	181	0.497743	-2.27097	3.26646	1.40927	0.353192	0.723944	0.91713	0.236527
DM_phlac[bc]	Case_status~Flux+Age_at_collection+Sex+Do_you_drink_alcohol+Laxatives+Probiotic+Antihistamines+Depression_anxiety_mood_med+Pain_med+Sleep_aid+total_sequences+Antibiotics_current+Do_you_drink_caffeinated_beverages	Flux	binomial	646	429	219	0.0298101	-0.150299	0.209919	0.091718	0.325019	0.745167	0.91713	0.2133
DM_phe_L[bc]	Case_status~Flux+Age_at_collection+Sex+Do_you_drink_alcohol+Laxatives+Probiotic+Antihistamines+Depression_anxiety_mood_med+Pain_med+Sleep_aid+total_sequences+Antibiotics_current+Do_you_drink_caffeinated_beverages	Flux	binomial	646	429	219	0.0298101	-0.150299	0.209919	0.091718	0.325019	0.745167	0.91713	0.2133
DM_pyr[bc]	Case_status~Flux+Age_at_collection+Sex+Do_you_drink_alcohol+Laxatives+Probiotic+Antihistamines+Depression_anxiety_mood_med+Pain_med+Sleep_aid+total_sequences+Antibiotics_current+Do_you_drink_caffeinated_beverages	Flux	binomial	555	372	185	0.34352	-1.768	2.45504	1.07492	0.319579	0.749288	0.91713	0.219433
DM_sebacid[bc]	Case_status~Flux+Age_at_collection+Sex+Do_you_drink_alcohol+Laxatives+Probiotic+Antihistamines+Depression_anxiety_mood_med+Pain_med+Sleep_aid+total_sequences+Antibiotics_current+Do_you_drink_caffeinated_beverages	Flux	binomial	409	274	136	0.103889	-0.535729	0.743507	0.325342	0.319322	0.749482	0.91713	0.227823
DM_homoval[bc]	Case_status~Flux+Age_at_collection+Sex+Do_you_drink_alcohol+Laxatives+Probiotic+Antihistamines+Depression_anxiety_mood_med+Pain_med+Sleep_aid+total_sequences+Antibiotics_current+Do_you_drink_caffeinated_beverages	Flux	binomial	644	427	219	0.026071	-0.149735	0.201877	0.0895264	0.291211	0.77089	0.924204	0.213817
DM_pheacgln[bc]	Case_status~Flux+Age_at_collection+Sex+Do_you_drink_alcohol+Laxatives+Probiotic+Antihistamines+Depression_anxiety_mood_med+Pain_med+Sleep_aid+total_sequences+Antibiotics_current+Do_you_drink_caffeinated_beverages	Flux	binomial	644	427	219	0.0259975	-0.15272	0.204715	0.0910088	0.28566	0.775139	0.924204	0.212483
DM_mal_L[bc]	Case_status~Flux+Age_at_collection+Sex+Do_you_drink_alcohol+Laxatives+Probiotic+Antihistamines+Depression_anxiety_mood_med+Pain_med+Sleep_aid+total_sequences+Antibiotics_current+Do_you_drink_caffeinated_beverages	Flux	binomial	457	285	173	-0.374204	-4.25977	3.51137	1.97705	-0.189273	0.849879	0.973873	0.196984
DM_dopa[bc]	Case_status~Flux+Age_at_collection+Sex+Do_you_drink_alcohol+Laxatives+Probiotic+Antihistamines+Depression_anxiety_mood_med+Pain_med+Sleep_aid+total_sequences+Antibiotics_current+Do_you_drink_caffeinated_beverages	Flux	binomial	644	427	219	0.0132669	-0.162304	0.188838	0.0894068	0.148388	0.882036	0.973873	0.211352
DM_CE2176[bc]	Case_status~Flux+Age_at_collection+Sex+Do_you_drink_alcohol+Laxatives+Probiotic+Antihistamines+Depression_anxiety_mood_med+Pain_med+Sleep_aid+total_sequences+Antibiotics_current+Do_you_drink_caffeinated_beverages	Flux	binomial	648	431	219	0.0131422	-0.162059	0.188344	0.0892196	0.147302	0.882894	0.973873	0.213356
DM_tyr_L[bc]	Case_status~Flux+Age_at_collection+Sex+Do_you_drink_alcohol+Laxatives+Probiotic+Antihistamines+Depression_anxiety_mood_med+Pain_med+Sleep_aid+total_sequences+Antibiotics_current+Do_you_drink_caffeinated_beverages	Flux	binomial	648	431	219	0.0131422	-0.162059	0.188344	0.0892196	0.147302	0.882894	0.973873	0.213356
DM_nrpphr[bc]	Case_status~Flux+Age_at_collection+Sex+Do_you_drink_alcohol+Laxatives+Probiotic+Antihistamines+Depression_anxiety_mood_med+Pain_med+Sleep_aid+total_sequences+Antibiotics_current+Do_you_drink_caffeinated_beverages	Flux	binomial	648	431	219	0.0131422	-0.162059	0.188344	0.0892196	0.147302	0.882894	0.973873	0.213356
DM_pac[bc]	Case_status~Flux+Age_at_collection+Sex+Do_you_drink_alcohol+Laxatives+Probiotic+Antihistamines+Depression_anxiety_mood_med+Pain_med+Sleep_aid+total_sequences+Antibiotics_current+Do_you_drink_caffeinated_beverages	Flux	binomial	639	423	218	0.0121096	-0.166876	0.191095	0.0911439	0.132862	0.894302	0.973873	0.213016
DM_34hpl[bc]	Case_status~Flux+Age_at_collection+Sex+Do_you_drink_alcohol+Laxatives+Probiotic+Antihistamines+Depression_anxiety_mood_med+Pain_med+Sleep_aid+total_sequences+Antibiotics_current+Do_you_drink_caffeinated_beverages	Flux	binomial	647	431	218	-0.0110875	-0.186248	0.164073	0.0891984	-0.124302	0.901076	0.973873	0.214363
DM_tym[bc]	Case_status~Flux+Age_at_collection+Sex+Do_you_drink_alcohol+Laxatives+Probiotic+Antihistamines+Depression_anxiety_mood_med+Pain_med+Sleep_aid+total_sequences+Antibiotics_current+Do_you_drink_caffeinated_beverages	Flux	binomial	638	423	217	0.0111217	-0.166043	0.188287	0.0902166	0.123277	0.901887	0.973873	0.215788
DM_succ[bc]	Case_status~Flux+Age_at_collection+Sex+Do_you_drink_alcohol+Laxatives+Probiotic+Antihistamines+Depression_anxiety_mood_med+Pain_med+Sleep_aid+total_sequences+Antibiotics_current+Do_you_drink_caffeinated_beverages	Flux	binomial	504	340	165	0.101725	-2.0287	2.23215	1.08429	0.0938176	0.925254	0.973873	0.23518
DM_acetone[bc]	Case_status~Flux+Age_at_collection+Sex+Do_you_drink_alcohol+Laxatives+Probiotic+Antihistamines+Depression_anxiety_mood_med+Pain_med+Sleep_aid+total_sequences+Antibiotics_current+Do_you_drink_caffeinated_beverages	Flux	binomial	531	348	185	0.0409766	-0.900196	0.982149	0.479075	0.0855328	0.931838	0.973873	0.23024
DM_34dhpha[bc]	Case_status~Flux+Age_at_collection+Sex+Do_you_drink_alcohol+Laxatives+Probiotic+Antihistamines+Depression_anxiety_mood_med+Pain_med+Sleep_aid+total_sequences+Antibiotics_current+Do_you_drink_caffeinated_beverages	Flux	binomial	624	413	213	-0.00441878	-0.180677	0.171839	0.0897507	-0.0492339	0.960733	0.973873	0.211293
DM_pcs[bc]	Case_status~Flux+Age_at_collection+Sex+Do_you_drink_alcohol+Laxatives+Probiotic+Antihistamines+Depression_anxiety_mood_med+Pain_med+Sleep_aid+total_sequences+Antibiotics_current+Do_you_drink_caffeinated_beverages	Flux	binomial	645	429	218	-0.0043415	-0.180418	0.171735	0.0896644	-0.0484195	0.961382	0.973873	0.211498
DM_inost[bc]	Case_status~Flux+Age_at_collection+Sex+Do_you_drink_alcohol+Laxatives+Probiotic+Antihistamines+Depression_anxiety_mood_med+Pain_med+Sleep_aid+total_sequences+Antibiotics_current+Do_you_drink_caffeinated_beverages	Flux	binomial	525	343	183	0.0678654	-2.73418	2.86991	1.42626	0.0475829	0.962049	0.973873	0.233254
DM_4hphac[bc]	Case_status~Flux+Age_at_collection+Sex+Do_you_drink_alcohol+Laxatives+Probiotic+Antihistamines+Depression_anxiety_mood_med+Pain_med+Sleep_aid+total_sequences+Antibiotics_current+Do_you_drink_caffeinated_beverages	Flux	binomial	648	431	219	-0.0043462	-0.190344	0.181652	0.0947177	-0.0458858	0.963401	0.973873	0.213507
DM_pcresol[bc]	Case_status~Flux+Age_at_collection+Sex+Do_you_drink_alcohol+Laxatives+Probiotic+Antihistamines+Depression_anxiety_mood_med+Pain_med+Sleep_aid+total_sequences+Antibiotics_current+Do_you_drink_caffeinated_beverages	Flux	binomial	646	429	219	-0.00196723	-0.177936	0.174002	0.0896098	-0.0219533	0.982485	0.982485	0.213203

## Sheet: Table_S6
Table_S6: Microbial contributions to selected metabolites
Description: Left table: Bootstrapped mean average and 95% confidence interval (CI) of microbial flux contributions in mmol/day/person. 50,000 boot samples were used to obtain the summary statistics. The last column indicates if a flux-microbe pair was included in further analyses. The smallest group of microbial species that contributed to 95% of the total flux contributions was analysed for eac…
WBM metabolite in blood	Associated microbial species	Bootstrapped mean	2.5% CI	97.5% CI	Cumulative sum of means	Fraction of cumulative sum	Analysed flux-microbe pair			Microbial species	Butyrate	L-leucine	Leucylleucine	Myristic acid	Nicotinic acid	Pantothenate
Butyrate	Bacteroides_uniformis	34.148	31.6502	36.8665	34.148	0.21208	1			Acidaminococcus_intestini	1	1	1	1	1	0
Butyrate	Bacteroides_vulgatus	25.4555	23.4568	27.6787	59.6035	0.370174	1			Akkermansia_muciniphila	0	1	1	1	1	1
Butyrate	Faecalibacterium_prausnitzii	20.1977	18.548	22.0037	79.8011	0.495613	1			Alistipes_finegoldii	0	1	1	0	1	1
Butyrate	Eubacterium_rectale	13.9719	12.3984	15.7738	93.773	0.582387	1			Alistipes_putredinis	0	0	0	1	1	1
Butyrate	Blautia_wexlerae	8.82757	7.54132	10.4036	102.601	0.637212	1			Alistipes_shahii	0	1	1	1	1	1
Butyrate	Eubacterium_siraeum	8.10782	6.89146	9.65295	110.708	0.687567	1			Anaerobutyricum_hallii	1	1	1	1	1	1
Butyrate	Bacteroides_dorei	8.07033	6.88746	9.46105	118.779	0.737688	1			Anaerostipes_hadrus	1	1	1	1	1	1
Butyrate	Roseburia_faecis	6.1469	5.26543	7.26636	124.926	0.775864	1			Bacteroides_caccae	0	1	1	1	1	1
Butyrate	Anaerostipes_hadrus	4.13951	3.69384	4.69154	129.065	0.801573	1			Bacteroides_cellulosilyticus	0	1	1	0	1	1
Butyrate	Bacteroides_eggerthii	3.97094	3.00422	5.23897	133.036	0.826235	1			Bacteroides_dorei	1	1	1	1	1	1
Butyrate	Flavonifractor_plautii	3.81554	3.41138	4.36495	136.852	0.849932	1			Bacteroides_eggerthii	1	1	1	0	1	1
Butyrate	Anaerobutyricum_hallii	3.1479	2.7968	3.57289	140	0.869482	1			Bacteroides_faecis	0	1	1	0	0	0
Butyrate	Acidaminococcus_intestini	3.09099	2.55655	3.76471	143.091	0.888679	1			Bacteroides_finegoldii	0	1	1	0	0	0
Butyrate	Roseburia_intestinalis	2.83192	2.40377	3.42333	145.922	0.906267	1			Bacteroides_fragilis	0	1	1	1	1	1
Butyrate	Coprococcus_comes	2.28907	2.00003	2.63571	148.212	0.920484	1			Bacteroides_intestinalis	0	1	1	0	1	1
Butyrate	Roseburia_hominis	1.66272	1.4517	1.92551	149.874	0.93081	1			Bacteroides_ovatus	0	1	1	1	1	1
Butyrate	Bacteroides_xylanisolvens	1.48369	1.16736	1.95534	151.358	0.940025	1			Bacteroides_stercoris	0	1	1	1	1	1
Butyrate	Odoribacter_splanchnicus	1.40338	1.27071	1.56483	152.761	0.948741	1			Bacteroides_thetaiotaomicron	0	1	1	0	1	1
Butyrate	Roseburia_inulinivorans	1.39987	1.20226	1.62797	154.161	0.957435	0			Bacteroides_uniformis	1	1	1	1	1	1
Butyrate	Coprococcus_eutactus	0.912454	0.615005	1.42774	155.074	0.963101	0			Bacteroides_vulgatus	1	1	1	1	1	1
Butyrate	Coprococcus_catus	0.772794	0.657651	0.909001	155.846	0.967901	0			Bacteroides_xylanisolvens	1	1	1	0	1	1
Butyrate	Intestinimonas_butyriciproducens	0.603998	0.491154	0.762698	156.45	0.971652	0			Barnesiella_intestinihominis	0	1	1	0	0	0
Butyrate	Eshraghiella_crossota	0.548919	0.262012	1.24387	156.999	0.975061	0			Bifidobacterium_adolescentis	0	1	1	1	1	1
Butyrate	Eubacterium_ramulus	0.489913	0.399742	0.611408	157.489	0.978104	0			Bifidobacterium_bifidum	0	1	1	1	1	0
Butyrate	Clostridium_symbiosum	0.469465	0.380403	0.694794	157.959	0.98102	0			Bifidobacterium_breve	0	1	1	0	0	0
Butyrate	Gemmiger_formicilis	0.46024	0.395227	0.552307	158.419	0.983878	0			Bifidobacterium_longum	0	1	1	1	1	1
Butyrate	Faecalitalea_cylindroides	0.343091	0.225409	0.527953	158.762	0.986009	0			Bifidobacterium_pseudocatenulatum	0	0	0	0	1	0
Butyrate	Anaerotignum_lactatifermentans	0.302951	0.23571	0.40637	159.065	0.98789	0			Blautia_gnavus	0	1	1	1	1	1
Butyrate	Anaerotruncus_colihominis	0.254249	0.215639	0.303015	159.319	0.989469	0			Blautia_obeum	0	1	1	1	1	1
Butyrate	Butyricimonas_virosa	0.178104	0.14335	0.223015	159.497	0.990575	0			Blautia_torques	0	1	1	0	1	1
Butyrate	Holdemanella_biformis	0.161061	0.102305	0.258884	159.658	0.991576	0			Blautia_wexlerae	1	1	1	1	1	1
Butyrate	Desulfovibrio_piger	0.144976	0.0999436	0.206844	159.803	0.992476	0			Collinsella_aerofaciens	0	0	0	0	1	0
Butyrate	Anaerostipes_caccae	0.12351	0.0727975	0.306687	159.927	0.993243	0			Collinsella_intestinalis	0	0	0	0	1	0
Butyrate	Ruminococcaceae_bacterium_D16	0.123295	0.0927637	0.167956	160.05	0.994009	0			Coprococcus_comes	1	1	1	0	1	1
Butyrate	Megasphaera_elsdenii	0.103982	0.0362719	0.316155	160.154	0.994655	0			Coprococcus_eutactus	0	1	1	0	1	0
Butyrate	Butyricimonas_synergistica	0.098856	0.0770575	0.138277	160.253	0.995269	0			Dorea_formicigenerans	0	1	1	0	1	0
Butyrate	Catenibacterium_mitsuokai	0.0889725	0.0594185	0.147946	160.342	0.995821	0			Dorea_longicatena	0	1	1	1	1	1
Butyrate	Anaeroglobus_geminatus	0.082733	0.0300352	0.213929	160.425	0.996335	0			Eggerthella_lenta	0	1	1	0	0	1
Butyrate	Eubacterium_ventriosum	0.0701979	0.054696	0.0905638	160.495	0.996771	0			Enterocloster_clostridioformis	0	1	1	0	0	0
Butyrate	Coprobacillus_cateniformis	0.06398	0.0306352	0.184778	160.559	0.997168	0			Escherichia_coli	0	1	1	1	1	1
Butyrate	Porphyromonas_asaccharolytica	0.0561059	0.0274511	0.134606	160.615	0.997517	0			Eubacterium_rectale	1	1	1	1	1	1
Butyrate	Eubacterium_limosum	0.0549984	0.0318807	0.110655	160.67	0.997858	0			Eubacterium_siraeum	1	1	1	1	1	0
Butyrate	Acidaminococcus_fermentans	0.0403886	0.00024296	0.141462	160.71	0.998109	0			Faecalibacterium_prausnitzii	1	1	1	1	1	1
Butyrate	Klebsiella_oxytoca	0.0401846	0.00939967	0.121326	160.751	0.998359	0			Flavonifractor_plautii	1	1	1	1	1	0
Butyrate	Butyricicoccus_pullicaecorum	0.0368367	0.0212605	0.0675531	160.787	0.998588	0			Fusicatenibacter_saccharivorans	0	1	1	1	1	1
Butyrate	Clostridium_disporicum	0.0358199	0.0232126	0.0566471	160.823	0.99881	0			Klebsiella_pneumoniae	0	1	1	1	1	1
Butyrate	Christensenella_minuta	0.0279303	0.017604	0.0592526	160.851	0.998984	0			Klebsiella_variicola	0	1	1	0	1	0
Butyrate	Finegoldia_magna	0.0152878	0.00126666	0.0833204	160.866	0.999079	0			Lachnospira_pectinoschiza	0	1	1	0	1	1
Butyrate	Fusobacterium_ulcerans	0.0129934	0.00480649	0.0299297	160.879	0.999159	0			Methanobrevibacter_smithii	0	1	1	0	1	1
Butyrate	Anaerococcus_octavius	0.0122931	0	0.0740209	160.892	0.999236	0			Monoglobus_pectinilyticus	0	1	1	0	0	0
Butyrate	Clostridium_perfringens	0.0122912	0.00504094	0.0280364	160.904	0.999312	0			Odoribacter_splanchnicus	1	1	1	0	1	1
Butyrate	Anaerofustis_stercorihominis	0.0121872	0.00590037	0.0284734	160.916	0.999388	0			Parabacteroides_distasonis	0	1	1	1	1	1
Butyrate	Fusobacterium_mortiferum	0.00827119	0.00113794	0.0287846	160.925	0.999439	0			Parabacteroides_merdae	0	1	1	1	1	1
Butyrate	Fusobacterium_varium	0.00753757	0.0012561	0.0370583	160.932	0.999486	0			Phocaeicola_massiliensis	0	1	1	0	0	0
Butyrate	Peptostreptococcus_anaerobius	0.00706759	0.00162887	0.0264251	160.939	0.99953	0			Phocaeicola_plebeius	0	1	1	0	1	0
Butyrate	Clostridioides_difficile	0.00653079	0.00163329	0.02754	160.946	0.99957	0			Prevotella_copri	0	1	1	1	1	1
Butyrate	Solobacterium_moorei	0.0060652	0.00121052	0.0195443	160.952	0.999608	0			Roseburia_faecis	1	1	1	1	1	1
Butyrate	Clostridium_paraputrificum	0.00573162	0.00246229	0.0172968	160.957	0.999643	0			Roseburia_hominis	1	1	1	0	0	1
Butyrate	Hafnia_paralvei	0.00560811	0.000352807	0.0199576	160.963	0.999678	0			Roseburia_intestinalis	1	1	1	0	1	1
Butyrate	Allisonella_histaminiformans	0.00501921	0.00303794	0.00832979	160.968	0.999709	0			Roseburia_inulinivorans	0	1	1	0	1	1
Butyrate	Megasphaera_micronuciformis	0.00463073	0.000239902	0.0160685	160.973	0.999738	0			Ruminococcus_bicirculans	0	1	1	0	0	0
Butyrate	Citrobacter_braakii	0.00437692	0.00163871	0.0100207	160.977	0.999765	0			Ruminococcus_bromii	0	1	1	1	1	1
Butyrate	Propionibacterium_acidifaciens	0.00418675	0.00111631	0.0160926	160.981	0.999791	0			Ruminococcus_lactaris	0	1	1	0	1	1
Butyrate	Porphyromonas_uenonis	0.00405207	0.0011442	0.01521	160.985	0.999817	0			Ruthenibacterium_lactatiformans	0	0	0	0	1	0
Butyrate	Eubacterium_brachy	0.0034755	0.000147893	0.0197047	160.989	0.999838	0			Streptococcus_parasanguinis	0	1	1	0	1	0
Butyrate	Bilophila_wadsworthia	0.00334017	0.000712144	0.0101364	160.992	0.999859	0			Streptococcus_salivarius	0	1	1	1	1	1
Butyrate	Fusobacterium_nucleatum	0.00309892	0.000118557	0.0135441	160.995	0.999878	0			Streptococcus_thermophilus	0	1	1	0	1	0
Butyrate	Anaerococcus_vaginalis	0.00274882	9.71361e-05	0.015708	160.998	0.999895	0
Butyrate	Clostridium_celatum	0.0022067	0.000462352	0.00702022	161	0.999909	0
Butyrate	Peptoniphilus_harei	0.00210871	0.000397769	0.00862798	161.002	0.999922	0
Butyrate	Citrobacter_werkmanii	0.00127297	0.000382561	0.00441821	161.004	0.99993	0
Butyrate	Cetobacterium_somerae	0.00124315	0	0.00749035	161.005	0.999938	0
Butyrate	Peptoniphilus_coxii	0.00117409	0.000375379	0.00348251	161.006	0.999945	0
Butyrate	Pseudoramibacter_alactolyticus	0.00102581	0.000117064	0.00511083	161.007	0.999951	0
Butyrate	Anaerococcus_lactolyticus	0.00101431	7.69541e-05	0.00356444	161.008	0.999958	0
Butyrate	Citrobacter_farmeri	0.000974765	0.000244225	0.00287268	161.009	0.999964	0
Butyrate	Eubacterium_sulci	0.00088047	0.00041944	0.00204397	161.01	0.999969	0
Butyrate	Anaerococcus_hydrogenalis	0.000786621	0	0.00449594	161.011	0.999974	0
Butyrate	Eubacterium_infirmum	0.000786425	0	0.0047148	161.011	0.999979	0
Butyrate	Peptostreptococcus_stomatis	0.000779081	0.000181186	0.00240685	161.012	0.999984	0
Butyrate	Stomatobaculum_longum	0.000499533	0	0.00297997	161.013	0.999987	0
Butyrate	Peptoniphilus_lacrimalis	0.000490496	4.72171e-06	0.00259111	161.013	0.99999	0
Butyrate	Clostridium_cadaveris	0.000485404	0	0.00290204	161.014	0.999993	0
Butyrate	Clostridium_butyricum	0.000379558	0	0.00230007	161.014	0.999995	0
Butyrate	Shuttleworthella_satelles	0.000352766	0	0.00211859	161.014	0.999997	0
Butyrate	Escherichia_marmotae	0.000329207	0	0.00197323	161.015	1	0
Butyrate	Subdoligranulum_variabile	3.68887e-05	0	0.000221651	161.015	1	0
Butyrate	Eubacterium_saphenum	3.08321e-05	0	0.000187156	161.015	1	0
Butyrate	Lachnoanaerobaculum_saburreum	4.30885e-06	0	2.5945e-05	161.015	1	0
Butyrate	Porphyromonas_gingivalis	3.98091e-06	0	2.39266e-05	161.015	1	0
L-leucine	Bacteroides_uniformis	34.1234	31.6393	36.8665	34.1234	0.0988198	1
L-leucine	Bacteroides_vulgatus	25.4472	23.4259	27.6372	59.5706	0.172514	1
L-leucine	Faecalibacterium_prausnitzii	20.1822	18.5082	21.949	79.7527	0.230961	1
L-leucine	Bacteroides_stercoris	19.0294	16.4746	22.0065	98.7822	0.286069	1
L-leucine	Eubacterium_rectale	13.955	12.3724	15.7592	112.737	0.326482	1
L-leucine	Bifidobacterium_longum	13.5582	11.5533	16.0861	126.295	0.365746	1
L-leucine	Ruminococcus_bromii	10.795	9.45249	12.3302	137.09	0.397008	1
L-leucine	Akkermansia_muciniphila	9.76913	8.32437	11.6028	146.86	0.425299	1
L-leucine	Parabacteroides_distasonis	9.35262	8.39859	10.557	156.212	0.452384	1
L-leucine	Blautia_wexlerae	8.82097	7.55154	10.395	165.033	0.477929	1
L-leucine	Prevotella_copri	8.2695	6.04905	11.2216	173.303	0.501877	1
L-leucine	Eubacterium_siraeum	8.10234	6.86615	9.60851	181.405	0.525341	1
L-leucine	Bacteroides_dorei	8.06956	6.87241	9.47616	189.475	0.54871	1
L-leucine	Bifidobacterium_adolescentis	7.66264	6.05651	9.84396	197.137	0.570901	1
L-leucine	Fusicatenibacter_saccharivorans	7.37686	6.69299	8.14622	204.514	0.592264	1
L-leucine	Roseburia_faecis	6.13914	5.25245	7.27327	210.653	0.610043	1
L-leucine	Alistipes_finegoldii	5.52185	4.56583	6.84559	216.175	0.626034	1
L-leucine	Blautia_obeum	5.34549	4.68256	6.20104	221.521	0.641514	1
L-leucine	Bacteroides_ovatus	4.96272	4.26544	5.84945	226.483	0.655886	1
L-leucine	Bacteroides_thetaiotaomicron	4.83367	4.14675	5.87781	231.317	0.669884	1
L-leucine	Streptococcus_salivarius	4.39478	3.72734	5.26618	235.712	0.682611	1
L-leucine	Escherichia_coli	4.17733	3.1942	5.74952	239.889	0.694708	1
L-leucine	Bacteroides_caccae	4.15394	3.59006	4.93672	244.043	0.706738	1
L-leucine	Anaerostipes_hadrus	4.14207	3.68632	4.68833	248.185	0.718733	1
L-leucine	Bacteroides_eggerthii	3.97191	3.00408	5.22622	252.157	0.730236	1
L-leucine	Parabacteroides_merdae	3.96757	3.61388	4.39952	256.125	0.741726	1
L-leucine	Flavonifractor_plautii	3.81595	3.40462	4.36762	259.94	0.752777	1
L-leucine	Blautia_torques	3.79819	3.233	4.89395	263.739	0.763776	1
L-leucine	Bifidobacterium_bifidum	3.60892	2.7189	5.02257	267.348	0.774227	1
L-leucine	Ruminococcus_bicirculans	3.56709	2.97071	4.33638	270.915	0.784557	1
L-leucine	Dorea_longicatena	3.39478	3.02359	3.82454	274.309	0.794389	1
L-leucine	Blautia_gnavus	3.39203	2.79693	4.30335	277.701	0.804212	1
L-leucine	Anaerobutyricum_hallii	3.14531	2.7949	3.57127	280.847	0.81332	1
L-leucine	Acidaminococcus_intestini	3.09411	2.55115	3.75348	283.941	0.822281	1
L-leucine	Roseburia_intestinalis	2.83031	2.40007	3.42308	286.771	0.830477	1
L-leucine	Bacteroides_cellulosilyticus	2.81863	2.30352	3.46686	289.59	0.83864	1
L-leucine	Phocaeicola_plebeius	2.80971	1.96711	4.03044	292.4	0.846777	1
L-leucine	Klebsiella_pneumoniae	2.60655	1.86469	3.74866	295.006	0.854325	1
L-leucine	Bacteroides_fragilis	2.52268	1.91598	3.49642	297.529	0.861631	1
L-leucine	Coprococcus_comes	2.28738	2.00335	2.6324	299.816	0.868255	1
L-leucine	Barnesiella_intestinihominis	2.18339	1.85455	2.5707	302	0.874578	1
L-leucine	Bacteroides_intestinalis	1.81471	1.33643	2.5511	303.814	0.879833	1
L-leucine	Eggerthella_lenta	1.71658	1.46765	2.1038	305.531	0.884804	1
L-leucine	Methanobrevibacter_smithii	1.68346	1.37087	2.11509	307.214	0.88968	1
L-leucine	Roseburia_hominis	1.66013	1.44568	1.92881	308.874	0.894487	1
L-leucine	Bacteroides_xylanisolvens	1.48125	1.16845	1.95269	310.356	0.898777	1
L-leucine	Odoribacter_splanchnicus	1.40136	1.26827	1.56208	311.757	0.902835	1
L-leucine	Roseburia_inulinivorans	1.39895	1.20336	1.62883	313.156	0.906887	1
L-leucine	Streptococcus_parasanguinis	1.31605	1.07915	1.67944	314.472	0.910698	1
L-leucine	Enterocloster_clostridioformis	1.25009	0.938735	1.77967	315.722	0.914318	1
L-leucine	Lachnospira_pectinoschiza	1.23319	1.02106	1.49653	316.955	0.917889	1
L-leucine	Ruminococcus_lactaris	1.11987	0.916435	1.43158	318.075	0.921132	1
L-leucine	Alistipes_shahii	1.08791	0.943289	1.27739	319.163	0.924283	1
L-leucine	Dorea_formicigenerans	1.03046	0.909249	1.18974	320.194	0.927267	1
L-leucine	Streptococcus_thermophilus	0.913446	0.712635	1.20367	321.107	0.929912	1
L-leucine	Coprococcus_eutactus	0.912947	0.612895	1.42462	322.02	0.932556	1
L-leucine	Bacteroides_faecis	0.882303	0.687915	1.13379	322.902	0.935111	1
L-leucine	Klebsiella_variicola	0.88204	0.60087	1.33015	323.784	0.937666	1
L-leucine	Phocaeicola_massiliensis	0.8787	0.720816	1.08531	324.663	0.94021	1
L-leucine	Monoglobus_pectinilyticus	0.866507	0.716582	1.07862	325.53	0.94272	1
L-leucine	Bacteroides_finegoldii	0.848532	0.657717	1.11916	326.378	0.945177	1
L-leucine	Bifidobacterium_breve	0.837194	0.521101	1.43123	327.215	0.947602	1
L-leucine	Bifidobacterium_dentium	0.836942	0.585264	1.23992	328.052	0.950025	0
L-leucine	Clostridium_leptum	0.798521	0.685732	0.956329	328.851	0.952338	0
L-leucine	Coprococcus_catus	0.771718	0.656504	0.908222	329.622	0.954573	0
L-leucine	Parabacteroides_goldsteinii	0.754442	0.541813	1.30195	330.377	0.956757	0
L-leucine	Gordonibacter_pamelaeae	0.68626	0.594747	0.843315	331.063	0.958745	0
L-leucine	Bacteroides_salyersiae	0.682797	0.544279	0.858333	331.746	0.960722	0
L-leucine	Enterocloster_bolteae	0.611471	0.485539	0.841875	332.357	0.962493	0
L-leucine	Collinsella_aerofaciens	0.608053	0.362481	1.026	332.965	0.964254	0
L-leucine	Cloacibacillus_evryensis	0.607249	0.403289	0.953195	333.573	0.966012	0
L-leucine	Paraprevotella_xylaniphila	0.54604	0.427071	0.712782	334.119	0.967594	0
L-leucine	Blautia_hydrogenotrophica	0.509517	0.408208	0.67538	334.628	0.969069	0
L-leucine	Alistipes_indistinctus	0.504997	0.414611	0.635667	335.133	0.970532	0
L-leucine	Streptococcus_vestibularis	0.464406	0.277091	1.10694	335.598	0.971877	0
L-leucine	Gemmiger_formicilis	0.459619	0.394756	0.55281	336.057	0.973208	0
L-leucine	Bifidobacterium_animalis	0.44268	0.255075	0.818162	336.5	0.97449	0
L-leucine	Streptococcus_lutetiensis	0.422961	0.222784	0.83122	336.923	0.975715	0
L-leucine	Odoribacter_laneus	0.414161	0.238992	0.836443	337.337	0.976914	0
L-leucine	Phocaeicola_coprocola	0.40746	0.268845	0.636434	337.745	0.978094	0
L-leucine	Bilophila_wadsworthia	0.352679	0.317938	0.391663	338.097	0.979115	0
L-leucine	Faecalitalea_cylindroides	0.342324	0.224136	0.533161	338.44	0.980107	0
L-leucine	Phascolarctobacterium_succinatutens	0.334696	0.231862	0.490241	338.774	0.981076	0
L-leucine	Limosilactobacillus_fermentum	0.330787	0.227143	0.502318	339.105	0.982034	0
L-leucine	Bifidobacterium_pseudolongum	0.315097	0.125059	0.81303	339.42	0.982946	0
L-leucine	Anaerotignum_lactatifermentans	0.302659	0.234868	0.404285	339.723	0.983823	0
L-leucine	Anaerotruncus_colihominis	0.253791	0.215665	0.302867	339.977	0.984558	0
L-leucine	Blautia_hansenii	0.227637	0.161528	0.337031	340.204	0.985217	0
L-leucine	Hungatella_hathewayi	0.226458	0.177793	0.303835	340.431	0.985873	0
L-leucine	Parabacteroides_johnsonii	0.221209	0.153978	0.317718	340.652	0.986513	0
L-leucine	Streptococcus_mutans	0.217981	0.149864	0.413424	340.87	0.987145	0
L-leucine	Bacteroides_clarus	0.212144	0.069462	0.689486	341.082	0.987759	0
L-leucine	Erysipelatoclostridium_ramosum	0.205531	0.15811	0.274979	341.288	0.988354	0
L-leucine	Alistipes_onderdonkii	0.167676	0.0855996	0.440186	341.455	0.98884	0
L-leucine	Coprobacter_fastidiosus	0.161837	0.119493	0.22585	341.617	0.989309	0
L-leucine	Desulfovibrio_piger	0.144752	0.0999393	0.206617	341.762	0.989728	0
L-leucine	Bifidobacterium_scardovii	0.142972	0.0577498	0.319161	341.905	0.990142	0
L-leucine	Citrobacter_freundii	0.141631	0.0306585	0.639673	342.046	0.990552	0
L-leucine	Klebsiella_aerogenes	0.140471	0.0471919	0.444483	342.187	0.990959	0
L-leucine	Veillonella_parvula	0.137445	0.0822051	0.271649	342.324	0.991357	0
L-leucine	Enterococcus_avium	0.131874	0.0831822	0.216702	342.456	0.991739	0
L-leucine	Intestinibacter_bartlettii	0.123704	0.0978773	0.156859	342.58	0.992097	0
L-leucine	Anaerostipes_caccae	0.123499	0.0724978	0.302053	342.703	0.992455	0
L-leucine	Ruminococcaceae_bacterium_D16	0.123009	0.0927065	0.167372	342.826	0.992811	0
L-leucine	Veillonella_atypica	0.122334	0.0368433	0.517312	342.949	0.993165	0
L-leucine	Turicibacter_sanguinis	0.116083	0.0798563	0.205218	343.065	0.993501	0
L-leucine	Enterocloster_asparagiformis	0.106061	0.0864712	0.131983	343.171	0.993808	0
L-leucine	Enterocloster_citroniae	0.105118	0.0864693	0.140171	343.276	0.994113	0
L-leucine	Megasphaera_elsdenii	0.104021	0.0364017	0.315454	343.38	0.994414	0
L-leucine	Lactococcus_lactis	0.0998609	0.069774	0.161788	343.48	0.994703	0
L-leucine	Catenibacterium_mitsuokai	0.0888385	0.0592635	0.147501	343.569	0.994961	0
L-leucine	Enterococcus_faecalis	0.0878465	0.047077	0.166745	343.657	0.995215	0
L-leucine	Streptococcus_gallolyticus	0.08334	0.0107635	0.39468	343.74	0.995456	0
L-leucine	Faecalicoccus_pleomorphus	0.0798066	0.0386153	0.154858	343.82	0.995687	0
L-leucine	Actinomyces_oris	0.0732327	0.0604823	0.0917906	343.893	0.995899	0
L-leucine	Eubacterium_ventriosum	0.0700734	0.0545373	0.0901945	343.963	0.996102	0
L-leucine	Coprobacillus_cateniformis	0.0635905	0.0307473	0.189626	344.027	0.996287	0
L-leucine	Enterococcus_dispar	0.0615214	0.0161905	0.22197	344.088	0.996465	0
L-leucine	Eubacterium_limosum	0.0547696	0.0321177	0.111427	344.143	0.996623	0
L-leucine	Rothia_mucilaginosa	0.0544282	0.0405644	0.0900446	344.197	0.996781	0
L-leucine	Streptococcus_gordonii	0.051683	0.0381638	0.0711184	344.249	0.996931	0
L-leucine	Marvinbryantia_formatexigens	0.0470643	0.00504798	0.242705	344.296	0.997067	0
L-leucine	Enterococcus_asini	0.0465964	0.0168575	0.132009	344.343	0.997202	0
L-leucine	Phocaeicola_coprophilus	0.0423235	0.0163349	0.121229	344.385	0.997324	0
L-leucine	Oxalobacter_formigenes	0.0414939	0.0290525	0.0653155	344.426	0.997445	0
L-leucine	Bacteroides_fluxus	0.0402731	0.000794502	0.155318	344.467	0.997561	0
L-leucine	Acidaminococcus_fermentans	0.0402629	0.0002427	0.140086	344.507	0.997678	0
L-leucine	Klebsiella_oxytoca	0.0401491	0.00916778	0.119764	344.547	0.997794	0
L-leucine	Veillonella_dispar	0.0395747	0.0203893	0.108474	344.587	0.997909	0
L-leucine	Schaalia_odontolytica	0.0385233	0.0324871	0.0461269	344.625	0.99802	0
L-leucine	Butyricicoccus_pullicaecorum	0.0367417	0.0212668	0.0668665	344.662	0.998127	0
L-leucine	Paraprevotella_clara	0.0322235	0.0185712	0.0559021	344.694	0.99822	0
L-leucine	Citrobacter_youngae	0.0298232	0.0075114	0.129685	344.724	0.998306	0
L-leucine	Actinomyces_graevenitzii	0.0283146	0.0198845	0.0547881	344.752	0.998388	0
L-leucine	Ruminococcus_callidus	0.0280541	0.0175315	0.0453523	344.78	0.99847	0
L-leucine	Staphylococcus_aureus	0.0273922	0.00133949	0.153881	344.808	0.998549	0
L-leucine	Morganella_morganii	0.026852	0.00798272	0.0852647	344.835	0.998627	0
L-leucine	Escherichia_fergusonii	0.0239026	0	0.142594	344.859	0.998696	0
L-leucine	Bacteroides_nordii	0.0218157	0.0137759	0.0366181	344.88	0.998759	0
L-leucine	Streptococcus_sanguinis	0.0217885	0.0150906	0.0371151	344.902	0.998822	0
L-leucine	Raoultella_ornithinolytica	0.0212816	3.03517e-05	0.127452	344.923	0.998884	0
L-leucine	Streptococcus_oralis	0.0203357	0.0123381	0.0404681	344.944	0.998943	0
L-leucine	Streptococcus_australis	0.0196092	0.012393	0.0359917	344.963	0.998999	0
L-leucine	Haemophilus_parainfluenzae	0.0178258	0.011095	0.0351214	344.981	0.999051	0
L-leucine	Pseudomonas_aeruginosa	0.0174831	0.0038197	0.0740893	344.999	0.999102	0
L-leucine	Enterococcus_gallinarum	0.0174686	0.00990457	0.0352409	345.016	0.999152	0
L-leucine	Prevotella_bivia	0.0160147	0.00750161	0.0350616	345.032	0.999199	0
L-leucine	Rothia_dentocariosa	0.0150082	0.0106972	0.0231485	345.047	0.999242	0
L-leucine	Streptococcus_mitis	0.0148442	0.0104697	0.0222037	345.062	0.999285	0
L-leucine	Megamonas_funiformis	0.0134372	0.00744764	0.0239223	345.075	0.999324	0
L-leucine	Veillonella_seminalis	0.0133997	0.000918713	0.0457295	345.089	0.999363	0
L-leucine	Varibaculum_cambriense	0.0129067	0.000991786	0.0511578	345.102	0.9994	0
L-leucine	Clostridium_perfringens	0.0123121	0.00505568	0.0280709	345.114	0.999436	0
L-leucine	Bifidobacterium_catenulatum	0.0122648	0.00476376	0.0298138	345.126	0.999471	0
L-leucine	Anaerofustis_stercorihominis	0.0121422	0.00587095	0.0282098	345.139	0.999507	0
L-leucine	Propionibacterium_freudenreichii	0.0115221	0.00588546	0.0283283	345.15	0.99954	0
L-leucine	Schaalia_turicensis	0.0110685	0.0049561	0.024822	345.161	0.999572	0
L-leucine	Campylobacter_gracilis	0.0102795	0.00556815	0.0193828	345.171	0.999602	0
L-leucine	Actinomyces_naeslundii	0.0100096	0.00736912	0.0140713	345.181	0.999631	0
L-leucine	Lactiplantibacillus_pentosus	0.0100072	0.00394953	0.022564	345.191	0.99966	0
L-leucine	Parabacteroides_gordonii	0.00964095	0.00390011	0.0229822	345.201	0.999688	0
L-leucine	Proteus_mirabilis	0.00861583	0.00329011	0.0216696	345.21	0.999713	0
L-leucine	Klebsiella_michiganensis	0.00842903	0.00297314	0.0219569	345.218	0.999737	0
L-leucine	Methanosphaera_stadtmanae	0.00832371	0.00476194	0.0148121	345.226	0.999761	0
L-leucine	Actinomyces_johnsonii	0.00813093	0.00334336	0.028554	345.235	0.999785	0
L-leucine	Corynebacterium_amycolatum	0.00788582	0.000861119	0.0413815	345.242	0.999808	0
L-leucine	Megamonas_hypermegale	0.00709015	0.00331012	0.0145076	345.25	0.999828	0
L-leucine	Lactobacillus_gasseri	0.00705362	0.00269806	0.0182633	345.257	0.999848	0
L-leucine	Leuconostoc_mesenteroides	0.00656699	0.00317442	0.0146409	345.263	0.999868	0
L-leucine	Clostridioides_difficile	0.00650944	0.00161207	0.0280639	345.27	0.999886	0
L-leucine	Citrobacter_amalonaticus	0.00599201	0.00297331	0.0116492	345.276	0.999904	0
L-leucine	Clostridium_paraputrificum	0.00573482	0.00247522	0.0168234	345.281	0.99992	0
L-leucine	Enterococcus_casseliflavus	0.00533966	0.00251438	0.0117174	345.287	0.999936	0
L-leucine	Pseudoflavonifractor_capillosus	0.00527695	0.00301722	0.0108917	345.292	0.999951	0
L-leucine	Allisonella_histaminiformans	0.00501191	0.00304482	0.0082619	345.297	0.999966	0
L-leucine	Megasphaera_micronuciformis	0.00465787	0.000225336	0.0159672	345.302	0.999979	0
L-leucine	Aeromonas_veronii	0.00458926	0	0.0275158	345.306	0.999992	0
L-leucine	Streptococcus_infantis	0.00436988	0.00286925	0.00663865	345.311	1.00001	0
L-leucine	Propionibacterium_acidifaciens	0.00417563	0.00112224	0.0160612	345.315	1.00002	0
L-leucine	Lactobacillus_amylovorus	0.00310317	-3.3367e-05	0.0155724	345.318	1.00003	0
L-leucine	Leuconostoc_gelidum	0.00260089	0.000601071	0.0111878	345.32	1.00003	0
L-leucine	Actinomyces_viscosus	0.00227419	0.00113733	0.00461839	345.323	1.00004	0
L-leucine	Streptococcus_cristatus	0.00224183	0.00103331	0.0050022	345.325	1.00005	0
L-leucine	Clostridium_celatum	0.00220269	0.000454232	0.006955	345.327	1.00005	0
L-leucine	Aeromonas_caviae	0.00179093	0	0.0108325	345.329	1.00006	0
L-leucine	Olsenella_uli	0.0016786	0.000560555	0.0050287	345.331	1.00006	0
L-leucine	Raoultella_planticola	0.001494	0.000437067	0.0042067	345.332	1.00007	0
L-leucine	Enterococcus_cecorum	0.00140307	0.000216628	0.00449911	345.334	1.00007	0
L-leucine	Succinatimonas_hippei	0.00138966	0.000307054	0.00401273	345.335	1.00008	0
L-leucine	Citrobacter_koseri	0.00137301	0.000139734	0.00649927	345.336	1.00008	0
L-leucine	Cronobacter_sakazakii	0.00135274	0	0.00806513	345.338	1.00008	0
L-leucine	Gemella_haemolysans	0.00128542	0.000570289	0.00354504	345.339	1.00009	0
L-leucine	Mitsuokella_jalaludinii	0.00111056	0	0.00397181	345.34	1.00009	0
L-leucine	Pseudoramibacter_alactolyticus	0.00101984	0.000116937	0.00509824	345.341	1.00009	0
L-leucine	Comamonas_testosteroni	0.000933625	0	0.00559202	345.342	1.0001	0
L-leucine	Kluyvera_ascorbata	0.000918745	0.000247572	0.00275302	345.343	1.0001	0
L-leucine	Bifidobacterium_angulatum	0.000888856	0	0.0053209	345.344	1.0001	0
L-leucine	Staphylococcus_epidermidis	0.000824214	0	0.00295326	345.345	1.0001	0
L-leucine	Lactobacillus_delbrueckii	0.000652099	0.000188522	0.00177114	345.345	1.00011	0
L-leucine	Actinomyces_massiliensis	0.000501915	0.000254546	0.000954756	345.346	1.00011	0
L-leucine	Corynebacterium_durum	0.000447017	0.000190927	0.000989649	345.346	1.00011	0
L-leucine	Clostridium_butyricum	0.000383025	0	0.00229755	345.347	1.00011	0
L-leucine	Slackia_exigua	0.000376821	3.05841e-05	0.00160384	345.347	1.00011	0
L-leucine	Corynebacterium_aurimucosum	0.000367469	5.0474e-05	0.00165802	345.347	1.00011	0
L-leucine	Staphylococcus_argenteus	0.000303797	0	0.00152352	345.348	1.00011	0
L-leucine	Campylobacter_coli	0.000292359	0	0.00175072	345.348	1.00011	0
L-leucine	Campylobacter_concisus	0.000273011	0	0.00111726	345.348	1.00011	0
L-leucine	Corynebacterium_simulans	0.000272667	0	0.00164502	345.349	1.00011	0
L-leucine	Corynebacterium_pseudogenitalium	0.000265182	0	0.00158286	345.349	1.00012	0
L-leucine	Campylobacter_hominis	0.000251083	4.54052e-05	0.000947881	345.349	1.00012	0
L-leucine	Campylobacter_curvus	0.000239885	0	0.00121421	345.349	1.00012	0
L-leucine	Cutibacterium_avidum	0.000194842	0	0.00117135	345.349	1.00012	0
L-leucine	Providencia_rettgeri	0.000193595	0	0.00116413	345.35	1.00012	0
L-leucine	Streptococcus_agalactiae	0.000180756	-7.9052e-07	0.000904463	345.35	1.00012	0
L-leucine	Stenotrophomonas_maltophilia	0.000161871	0	0.000961018	345.35	1.00012	0
L-leucine	Fructilactobacillus_sanfranciscensis	0.000151844	0	0.000794876	345.35	1.00012	0
L-leucine	Aeromonas_media	0.000148901	0	0.000900101	345.35	1.00012	0
L-leucine	Brochothrix_thermosphacta	0.000134565	0	0.000779891	345.35	1.00012	0
L-leucine	Proteus_penneri	0.000125816	0	0.000754275	345.351	1.00012	0
L-leucine	Lactococcus_raffinolactis	0.000108272	0	0.000649073	345.351	1.00012	0
L-leucine	Pseudomonas_putida	9.74351e-05	0	0.000586523	345.351	1.00012	0
L-leucine	Streptococcus_infantarius	9.47302e-05	1.99174e-05	0.000282446	345.351	1.00012	0
L-leucine	Bacteroides_oleiciplenus	9.33554e-05	0	0.000556183	345.351	1.00012	0
L-leucine	Haemophilus_sputorum	9.21425e-05	0	0.000494829	345.351	1.00012	0
L-leucine	Escherichia_albertii	8.18848e-05	0	0.000493064	345.351	1.00012	0
L-leucine	Mitsuokella_multacida	5.42307e-05	0	0.000257654	345.351	1.00012	0
L-leucine	Bifidobacterium_mongoliense	3.06779e-05	0	0.000182541	345.351	1.00012	0
L-leucine	Lautropia_mirabilis	3.03466e-05	0	0.00018255	345.351	1.00012	0
L-leucine	Acidipropionibacterium_acidipropionici	2.57375e-05	0	0.000154716	345.351	1.00012	0
L-leucine	Serratia_marcescens	2.49104e-05	0	8.90245e-05	345.351	1.00012	0
L-leucine	Corynebacterium_coyleae	2.40927e-05	0	0.000120682	345.351	1.00012	0
L-leucine	Corynebacterium_accolens	1.93455e-05	0	0.00011544	345.351	1.00012	0
L-leucine	Arachnia_propionica	1.63147e-05	0	8.13731e-05	345.351	1.00012	0
L-leucine	Cellulosilyticum_lentocellum	1.26171e-05	0	7.51468e-05	345.351	1.00012	0
L-leucine	Abiotrophia_defectiva	1.18728e-05	0	7.1055e-05	345.351	1.00012	0
L-leucine	Schaalia_cardiffensis	4.06708e-06	0	2.44587e-05	345.351	1.00012	0
L-leucine	Gemella_morbillorum	-3.07657e-09	-1.83486e-08	0	345.351	1.00012	0
L-leucine	Corynebacterium_jeikeium	-3.09914e-09	-1.52905e-08	0	345.351	1.00012	0
L-leucine	Porphyromonas_gingivalis	-4.53716e-09	-2.75229e-08	0	345.351	1.00012	0
L-leucine	Lachnoanaerobaculum_saburreum	-4.57982e-09	-2.75229e-08	0	345.351	1.00012	0
L-leucine	Paraclostridium_bifermentans	-6.09651e-09	-3.66972e-08	0	345.351	1.00012	0
L-leucine	Limosilactobacillus_antri	-7.61024e-09	-4.58716e-08	0	345.351	1.00012	0
L-leucine	Parabacteroides_chinchillae	-7.63991e-09	-4.58716e-08	0	345.351	1.00012	0
L-leucine	Anaerosporobacter_mobilis	-1.07834e-08	-6.42202e-08	0	345.351	1.00012	0
L-leucine	Neisseria_sicca	-1.22067e-08	-7.33945e-08	0	345.351	1.00012	0
L-leucine	Oligella_urethralis	-1.22339e-08	-7.33945e-08	0	345.351	1.00012	0
L-leucine	Prevotella_oralis	-2.14564e-08	-1.2844e-07	0	345.351	1.00012	0
L-leucine	Actinobaculum_massiliense	-2.58882e-08	-9.17431e-08	0	345.351	1.00012	0
L-leucine	Eubacterium_nodatum	-2.60173e-08	-1.55963e-07	0	345.351	1.00012	0
L-leucine	Brevibacterium_paucivorans	-3.20317e-08	-1.92661e-07	0	345.351	1.00012	0
L-leucine	Corynebacterium_minutissimum	-3.35685e-08	-2.01835e-07	0	345.351	1.00012	0
L-leucine	Gleimia_europaea	-3.37078e-08	-1.81408e-07	0	345.351	1.00012	0
L-leucine	Eubacterium_saphenum	-3.52667e-08	-2.11009e-07	0	345.351	1.00012	0
L-leucine	Pediococcus_pentosaceus	-3.66451e-08	-1.97248e-07	0	345.351	1.00012	0
L-leucine	Granulicatella_elegans	-3.69431e-08	-2.20183e-07	0	345.351	1.00012	0
L-leucine	Johnsonella_ignava	-3.83265e-08	-1.91131e-07	0	345.351	1.00012	0
L-leucine	Subdoligranulum_variabile	-3.98365e-08	-2.38532e-07	0	345.351	1.00012	0
L-leucine	Oribacterium_parvum	-4.4527e-08	-2.66055e-07	0	345.351	1.00012	0
L-leucine	Sneathia_amnii	-4.5645e-08	-2.75229e-07	0	345.351	1.00012	0
L-leucine	Barnesiella_viscericola	-5.07251e-08	-3.02752e-07	0	345.351	1.00012	0
L-leucine	Mogibacterium_timidum	-5.3523e-08	-1.88073e-07	0	345.351	1.00012	0
L-leucine	Catonella_morbi	-5.92621e-08	-3.57798e-07	0	345.351	1.00012	0
L-leucine	Pseudomonas_fragi	-7.62016e-08	-4.31193e-07	0	345.351	1.00012	0
L-leucine	Lactobacillus_helveticus	-9.45322e-08	-4.53415e-07	0	345.351	1.00012	0
L-leucine	Lactobacillus_ultunensis	-9.64496e-08	-3.45566e-07	-1.68196e-08	345.351	1.00012	0
L-leucine	Lentilactobacillus_parabuchneri	-1.28428e-07	-7.70642e-07	0	345.351	1.00012	0
L-leucine	Streptococcus_macedonicus	-1.3842e-07	-5.01529e-07	0	345.351	1.00012	0
L-leucine	Prevotella_denticola	-1.41004e-07	-8.53211e-07	0	345.351	1.00012	0
L-leucine	Lawsonella_clevelandensis	-1.58866e-07	-5.50459e-07	-4.28135e-08	345.351	1.00012	0
L-leucine	Limosilactobacillus_gastricus	-1.67672e-07	-9.23547e-07	0	345.351	1.00012	0
L-leucine	Ligilactobacillus_saerimneri	-1.69732e-07	-1.01835e-06	0	345.351	1.00012	0
L-leucine	Dysgonomonas_mossii	-1.7373e-07	-1.04587e-06	0	345.351	1.00012	0
L-leucine	Enterococcus_hirae	-1.89632e-07	-7.67657e-07	0	345.351	1.00012	0
L-leucine	Enterococcus_pallens	-2.47082e-07	-1.48624e-06	0	345.351	1.00012	0
L-leucine	Prevotella_bergensis	-2.72901e-07	-1.6422e-06	0	345.351	1.00012	0
L-leucine	Campylobacter_upsaliensis	-3.0587e-07	-1.84404e-06	0	345.351	1.00012	0
L-leucine	Mageeibacillus_indolicus	-3.21514e-07	-1.65749e-06	-9.17431e-09	345.351	1.00012	0
L-leucine	Escherichia_marmotae	-3.50083e-07	-2.10092e-06	0	345.351	1.00012	0
L-leucine	Prevotella_multisaccharivorax	-3.62899e-07	-1.98679e-06	0	345.351	1.00012	0
L-leucine	Enterococcus_mundtii	-3.73313e-07	-2.22936e-06	0	345.351	1.00012	0
L-leucine	Shuttleworthella_satelles	-3.83201e-07	-2.2844e-06	0	345.351	1.00012	0
L-leucine	Leuconostoc_pseudomesenteroides	-3.85995e-07	-2.29969e-06	0	345.351	1.00012	0
L-leucine	Dellaglioa_algida	-3.98631e-07	-1.68349e-06	-6.88073e-08	345.351	1.00012	0
L-leucine	Phocaeicola_sartorii	-4.25398e-07	-2.0367e-06	0	345.351	1.00012	0
L-leucine	Enterococcus_phoeniculicola	-4.35102e-07	-2.59633e-06	0	345.351	1.00012	0
L-leucine	Dialister_micraerophilus	-4.77014e-07	-2.87156e-06	0	345.351	1.00012	0
L-leucine	Clostridium_cadaveris	-5.24692e-07	-3.12844e-06	0	345.351	1.00012	0
L-leucine	Stomatobaculum_longum	-5.5379e-07	-3.3578e-06	0	345.351	1.00012	0
L-leucine	Peptoniphilus_lacrimalis	-5.57025e-07	-2.91284e-06	-6.11621e-09	345.351	1.00012	0
L-leucine	Leuconostoc_carnosum	-7.05141e-07	-1.91896e-06	-2.64526e-07	345.351	1.00012	0
L-leucine	Citrobacter_portucalensis	-7.93028e-07	-2.59633e-06	-8.25688e-08	345.351	1.00012	0
L-leucine	Enterobacter_mori	-8.07312e-07	-4.63115e-06	0	345.351	1.00012	0
L-leucine	Trueperella_bernardiae	-8.29419e-07	-5.00917e-06	0	345.351	1.00012	0
L-leucine	Peptostreptococcus_stomatis	-8.48518e-07	-2.60398e-06	-2.00306e-07	345.351	1.00012	0
L-leucine	Anaerococcus_hydrogenalis	-8.81668e-07	-5.33945e-06	0	345.351	1.00012	0
L-leucine	Eubacterium_infirmum	-9.12246e-07	-5.42813e-06	0	345.351	1.00012	0
L-leucine	Eubacterium_sulci	-9.90869e-07	-2.28136e-06	-4.70948e-07	345.351	1.00012	0
L-leucine	Citrobacter_farmeri	-1.12278e-06	-3.37347e-06	-2.82875e-07	345.351	1.00012	0
L-leucine	Anaerococcus_lactolyticus	-1.16711e-06	-3.94801e-06	-8.8685e-08	345.351	1.00012	0
L-leucine	Dialister_pneumosintes	-1.18602e-06	-3.70031e-06	-1.91131e-07	345.351	1.00012	0
L-leucine	Ligilactobacillus_acidipiscis	-1.2417e-06	-6.64745e-06	0	345.351	1.00012	0
L-leucine	Peptoniphilus_coxii	-1.2556e-06	-3.82607e-06	-4.02141e-07	345.351	1.00012	0
L-leucine	Aggregatibacter_segnis	-1.28633e-06	-6.81651e-06	-1.11621e-07	345.351	1.00012	0
L-leucine	Leclercia_adecarboxylata	-1.29222e-06	-7.54281e-06	0	345.351	1.00012	0
L-leucine	Cetobacterium_somerae	-1.43357e-06	-8.62385e-06	0	345.351	1.00012	0
L-leucine	Leuconostoc_lactis	-1.45151e-06	-7.52141e-06	-1.40673e-07	345.351	1.00012	0
L-leucine	Citrobacter_werkmanii	-1.46798e-06	-5.26156e-06	-4.49541e-07	345.351	1.00012	0
L-leucine	Latilactobacillus_curvatus	-1.58144e-06	-3.46944e-06	-7.11009e-07	345.351	1.00012	0
L-leucine	Terrisporobacter_othiniensis	-1.61625e-06	-6.2271e-06	-2.98165e-07	345.351	1.00012	0
L-leucine	Weissella_viridescens	-1.64167e-06	-9.87156e-06	0	345.351	1.00012	0
L-leucine	Prevotella_histicola	-1.65828e-06	-9.93578e-06	0	345.351	1.00012	0
L-leucine	Peptacetobacter_hiranonis	-1.84534e-06	-5.32959e-06	-5.74924e-07	345.351	1.00012	0
L-leucine	Kluyvera_cryocrescens	-1.91611e-06	-1.14404e-05	0	345.351	1.00012	0
L-leucine	Lancefieldella_parvula	-1.9359e-06	-4.8876e-06	-7.27829e-07	345.351	1.00012	0
L-leucine	Comilactobacillus_farciminis	-2.01984e-06	-7.68807e-06	0	345.351	1.00012	0
L-leucine	Scardovia_inopinata	-2.12693e-06	-9.52294e-06	-6.42202e-08	345.351	1.00012	0
L-leucine	Latilactobacillus_sakei	-2.15281e-06	-7.34038e-06	-6.55963e-07	345.351	1.00012	0
L-leucine	Peptoniphilus_harei	-2.36479e-06	-9.73853e-06	-4.48012e-07	345.351	1.00012	0
L-leucine	Bifidobacterium_asteroides	-2.55333e-06	-9.52294e-06	0	345.351	1.00012	0
L-leucine	Atopobium_minutum	-2.74118e-06	-7.67642e-06	-8.66972e-07	345.351	1.00012	0
L-leucine	Lactobacillus_kalixensis	-2.85591e-06	-9.9183e-06	-4.37309e-07	345.351	1.00012	0
L-leucine	Atopobium_vaginae	-2.87625e-06	-8.23853e-06	-8.40979e-07	345.351	1.00012	0
L-leucine	Fusobacterium_nucleatum	-2.95609e-06	-1.51671e-05	-8.7156e-08	345.351	1.00012	0
L-leucine	Anaerococcus_vaginalis	-2.98004e-06	-1.693e-05	-9.32722e-08	345.351	1.00012	0
L-leucine	Desulfovibrio_legallii	-3.16687e-06	-1.27095e-05	0	345.351	1.00012	0
L-leucine	Parvimonas_micra	-3.31027e-06	-1.8237e-05	-2.23242e-07	345.351	1.00012	0
L-leucine	Weissella_cibaria	-3.33136e-06	-7.67423e-06	-1.21459e-06	345.351	1.00012	0
L-leucine	Clostridium_ventriculi	-3.44667e-06	-1.41407e-05	-6.57492e-07	345.351	1.00012	0
L-leucine	Eubacterium_brachy	-3.88294e-06	-2.19181e-05	-1.65138e-07	345.351	1.00012	0
L-leucine	Kosakonia_cowanii	-3.98268e-06	-2.38165e-05	0	345.351	1.00012	0
L-leucine	Enterococcus_raffinosus	-4.29529e-06	-1.95939e-05	-7.53823e-07	345.351	1.00012	0
L-leucine	Porphyromonas_uenonis	-4.51643e-06	-1.70995e-05	-1.26911e-06	345.351	1.00012	0
L-leucine	Muribaculum_intestinale	-4.79162e-06	-2.13547e-05	0	345.351	1.00012	0
L-leucine	Citrobacter_braakii	-4.98504e-06	-1.12806e-05	-1.82875e-06	345.351	1.00012	0
L-leucine	Massiliomicrobiota_timonensis	-4.9985e-06	-9.95408e-06	-2.81193e-06	345.351	1.00012	0
L-leucine	Gardnerella_vaginalis	-5.09994e-06	-1.49505e-05	-1.67584e-06	345.351	1.00012	0
L-leucine	Leuconostoc_citreum	-5.22793e-06	-1.71187e-05	-9.60245e-07	345.351	1.00012	0
L-leucine	Paucilactobacillus_vaccinostercus	-5.47737e-06	-1.97871e-05	-1.52599e-06	345.351	1.00012	0
L-leucine	Levilactobacillus_brevis	-5.53106e-06	-2.39878e-05	-8.66972e-07	345.351	1.00012	0
L-leucine	Hafnia_paralvei	-6.09515e-06	-2.12676e-05	-3.80734e-07	345.351	1.00012	0
L-leucine	Lactonifactor_longoviformis	-6.4754e-06	-9.0348e-06	-4.74771e-06	345.351	1.00012	0
L-leucine	Solobacterium_moorei	-6.5991e-06	-2.14007e-05	-1.32569e-06	345.351	1.00012	0
L-leucine	Enterococcus_durans	-6.88195e-06	-2.02967e-05	-1.6422e-06	345.351	1.00012	0
L-leucine	Lentilactobacillus_rapi	-6.89286e-06	-4.10183e-05	0	345.351	1.00012	0
L-leucine	Sutterella_parvirubra	-6.99816e-06	-1.04388e-05	-4.89602e-06	345.351	1.00012	0
L-leucine	Lactobacillus_acidophilus	-7.63725e-06	-1.90744e-05	-2.99235e-06	345.351	1.00012	0
L-leucine	Fusobacterium_varium	-7.67229e-06	-4.00424e-05	-8.74618e-07	345.351	1.00012	0
L-leucine	Peptostreptococcus_anaerobius	-7.72619e-06	-2.86432e-05	-1.80122e-06	345.351	1.00012	0
L-leucine	Parascardovia_denticolens	-8.05454e-06	-2.54694e-05	-2.52141e-06	345.351	1.00012	0
L-leucine	Dialister_succinatiphilus	-8.47699e-06	-5.10734e-05	0	345.351	1.00012	0
L-leucine	Fusobacterium_mortiferum	-8.77825e-06	-3.18257e-05	-1.07951e-06	345.351	1.00012	0
L-leucine	Prevotella_disiens	-8.87742e-06	-1.94601e-05	-4.33945e-06	345.351	1.00012	0
L-leucine	Clostridium_hylemonae	-1.04036e-05	-2.03891e-05	-5.60166e-06	345.351	1.00012	0
L-leucine	Fusobacterium_ulcerans	-1.10087e-05	-2.71165e-05	-3.84709e-06	345.351	1.00012	0
L-leucine	Prevotella_corporis	-1.19926e-05	-2.10505e-05	-7.02752e-06	345.351	1.00012	0
L-leucine	Lancefieldella_rimae	-1.22875e-05	-6.82569e-05	-8.73089e-07	345.351	1.00012	0
L-leucine	Gemella_sanguinis	-1.2368e-05	-1.69583e-05	-9.2263e-06	345.351	1.00012	0
L-leucine	Adlercreutzia_caecimuris	-1.24236e-05	-1.53792e-05	-1.04159e-05	345.351	1.00012	0
L-leucine	Lapidilactobacillus_dextrinicus	-1.30528e-05	-4.60908e-05	-1.72936e-06	345.351	1.00012	0
L-leucine	Lactobacillus_apis	-1.32731e-05	-6.31976e-05	-1.9052e-06	345.351	1.00012	0
L-leucine	Anaerococcus_octavius	-1.39634e-05	-8.3844e-05	0	345.351	1.00012	0
L-leucine	Coprobacter_secundus	-1.402e-05	-2.87767e-05	-7.75301e-06	345.351	1.00012	0
L-leucine	Catabacter_hongkongensis	-1.49766e-05	-2.12523e-05	-1.08272e-05	345.351	1.00012	0
L-leucine	Peptococcus_niger	-1.54547e-05	-3.4994e-05	-6.5107e-06	345.351	1.00012	0
L-leucine	Clostridium_methylpentosum	-1.61908e-05	-5.42719e-05	-7.74771e-06	345.351	1.00012	0
L-leucine	Scardovia_wiggsiae	-1.64391e-05	-4.99812e-05	-6.91743e-06	345.351	1.00012	0
L-leucine	Finegoldia_magna	-1.69945e-05	-9.24793e-05	-1.36544e-06	345.351	1.00012	0
L-leucine	Limosilactobacillus_vaginalis	-1.90102e-05	-5.60339e-05	-5.70336e-06	345.351	1.00012	0
L-leucine	Lactobacillus_johnsonii	-1.97008e-05	-4.85615e-05	-7.00459e-06	345.351	1.00012	0
L-leucine	Bifidobacterium_gallinarum	-2.03256e-05	-5.56223e-05	-9.29817e-06	345.351	1.00012	0
L-leucine	Alloscardovia_omnicolens	-2.05035e-05	-3.7988e-05	-1.27554e-05	345.351	1.00012	0
L-leucine	Ruminococcus_chamellensis	-2.10354e-05	-7.59292e-05	-1.45107e-06	345.351	1.00012	0
L-leucine	Streptococcus_downei	-2.17053e-05	-0.000127624	-4.28135e-08	345.351	1.00012	0
L-leucine	Murimonas_intestini	-2.1809e-05	-3.62606e-05	-1.34595e-05	345.351	1.00012	0
L-leucine	Prevotella_buccae	-2.37996e-05	-0.000124131	-2.6315e-06	345.351	1.00012	0
L-leucine	Alistipes_timonensis	-2.39592e-05	-5.70775e-05	-1.30657e-05	345.351	1.00012	0
L-leucine	Victivallis_vadensis	-2.47133e-05	-6.57172e-05	-1.1705e-05	345.351	1.00012	0
L-leucine	Streptococcus_sobrinus	-2.51461e-05	-7.12733e-05	-7.4772e-06	345.351	1.00012	0
L-leucine	Corynebacterium_argentoratense	-2.55327e-05	-7.96538e-05	-9.19419e-06	345.351	1.00012	0
L-leucine	Tyzzerella_nexilis	-2.86704e-05	-5.45476e-05	-1.62936e-05	345.351	1.00012	0
L-leucine	Christensenella_minuta	-3.00931e-05	-6.44571e-05	-1.89443e-05	345.351	1.00012	0
L-leucine	Weissella_confusa	-3.33268e-05	-0.000122273	-5.37456e-06	345.351	1.00012	0
L-leucine	Rikenella_microfusus	-3.56034e-05	-0.000214789	0	345.351	1.00012	0
L-leucine	Lactiplantibacillus_plantarum	-3.59416e-05	-7.93835e-05	-1.98673e-05	345.351	1.00012	0
L-leucine	Clostridium_disporicum	-3.90843e-05	-6.20251e-05	-2.53089e-05	345.351	1.00012	0
L-leucine	Lactobacillus_crispatus	-4.23013e-05	-0.000124737	-1.10829e-05	345.35	1.00012	0
L-leucine	Prevotella_timonensis	-4.96132e-05	-0.000201149	-1.44633e-05	345.35	1.00012	0
L-leucine	Bacteroides_pectinophilus	-5.17193e-05	-0.000181239	-2.53211e-06	345.35	1.00012	0
L-leucine	Dielma_fastidiosa	-5.38869e-05	-0.00012298	-3.36177e-05	345.35	1.00012	0
L-leucine	Porphyromonas_asaccharolytica	-6.15181e-05	-0.000146536	-3.03303e-05	345.35	1.00012	0
L-leucine	Holdemania_filiformis	-6.45253e-05	-7.68387e-05	-5.50994e-05	345.35	1.00012	0
L-leucine	Eubacterium_callanderi	-6.71085e-05	-9.925e-05	-4.66551e-05	345.35	1.00012	0
L-leucine	Ligilactobacillus_ruminis	-6.83602e-05	-0.000260135	-1.84465e-05	345.35	1.00012	0
L-leucine	Turicimonas_muris	-7.01817e-05	-0.000102701	-5.38845e-05	345.35	1.00012	0
L-leucine	Prevotella_buccalis	-7.38754e-05	-0.000397903	-7.09939e-06	345.35	1.00012	0
L-leucine	Anaeroglobus_geminatus	-9.29041e-05	-0.000241108	-3.31624e-05	345.35	1.00012	0
L-leucine	Collinsella_massiliensis	-9.85384e-05	-0.000270794	-3.37768e-05	345.35	1.00012	0
L-leucine	Dialister_invisus	-9.90778e-05	-0.000159765	0.000110185	345.35	1.00012	0
L-leucine	Limosilactobacillus_oris	-0.0001068	-0.000231263	-4.9569e-05	345.35	1.00012	0
L-leucine	Pyramidobacter_piscolens	-0.000107573	-0.000245068	-4.32689e-05	345.349	1.00012	0
L-leucine	Butyricimonas_synergistica	-0.000108177	-0.000151197	-8.41496e-05	345.349	1.00012	0
L-leucine	Lactobacillus_paragasseri	-0.000110646	-0.000197759	-6.13578e-05	345.349	1.00012	0
L-leucine	Streptococcus_anginosus	-0.000114487	-0.00030453	-6.30554e-05	345.349	1.00012	0
L-leucine	Lacticaseibacillus_rhamnosus	-0.000145863	-0.000230978	-9.7363e-05	345.349	1.00012	0
L-leucine	Limosilactobacillus_mucosae	-0.000163242	-0.000602047	-3.00505e-05	345.349	1.00012	0
L-leucine	Holdemanella_biformis	-0.000177839	-0.000284846	-0.000112131	345.349	1.00011	0
L-leucine	Enterococcus_faecium	-0.000186967	-0.000416169	-9.7102e-05	345.348	1.00011	0
L-leucine	Cloacibacillus_porcorum	-0.000198746	-0.000376263	-0.000105287	345.348	1.00011	0
L-leucine	Butyricimonas_virosa	-0.000205016	-0.000256397	-0.000165104	345.348	1.00011	0
L-leucine	Clostridium_scindens	-0.00021615	-0.000301647	-0.000162524	345.348	1.00011	0
L-leucine	Enorma_massiliensis	-0.000218731	-0.000436832	-0.000115241	345.348	1.00011	0
L-leucine	Pediococcus_acidilactici	-0.000232366	-0.000503064	-0.000110043	345.347	1.00011	0
L-leucine	Lacrimispora_saccharolytica	-0.000245224	-0.000380476	-0.000163119	345.347	1.00011	0
L-leucine	Streptococcus_pasteurianus	-0.000275841	-0.00065837	-0.000108062	345.347	1.00011	0
L-leucine	Bifidobacterium_pullorum	-0.000280182	-0.000676369	-0.000150675	345.347	1.00011	0
L-leucine	Blautia_producta	-0.000398791	-0.000563731	-0.000303711	345.346	1.00011	0
L-leucine	Blautia_coccoides	-0.000413823	-0.00097883	-0.000239024	345.346	1.00011	0
L-leucine	Clostridium_symbiosum	-0.000519073	-0.000764982	-0.000420384	345.345	1.00011	0
L-leucine	Eubacterium_ramulus	-0.000535946	-0.00066839	-0.000436533	345.345	1.0001	0
L-leucine	Limosilactobacillus_reuteri	-0.000547086	-0.00115734	-0.000294953	345.344	1.0001	0
L-leucine	Ligilactobacillus_salivarius	-0.000587347	-0.00147085	-0.000297219	345.344	1.0001	0
L-leucine	Alistipes_inops	-0.000594464	-0.000986266	-0.000363882	345.343	1.0001	0
L-leucine	Eisenbergiella_tayi	-0.000637179	-0.00101826	-0.000431103	345.342	1.0001	0
L-leucine	Intestinimonas_butyriciproducens	-0.000666644	-0.000843053	-0.000541598	345.342	1.00009	0
L-leucine	Phascolarctobacterium_faecium	-0.000721871	-0.000825191	-0.000635258	345.341	1.00009	0
L-leucine	Adlercreutzia_equolifaciens	-0.000786876	-0.000887241	-0.000703101	345.34	1.00009	0
L-leucine	Prevotella_stercorea	-0.000806381	-0.0018162	-0.00033384	345.339	1.00009	0
L-leucine	Sellimonas_intestinalis	-0.000920999	-0.00117109	-0.000744282	345.338	1.00009	0
L-leucine	Clostridium_innocuum	-0.000928048	-0.0012471	-0.000724333	345.337	1.00008	0
L-leucine	Ligilactobacillus_animalis	-0.000942518	-0.00202942	-0.000429967	345.337	1.00008	0
L-leucine	Collinsella_stercoris	-0.00102559	-0.00173419	-0.000665387	345.335	1.00008	0
L-leucine	Collinsella_intestinalis	-0.00201063	-0.00291501	-0.00147587	345.333	1.00007	0
L-leucine	Ruthenibacterium_lactatiformans	-0.00456842	-0.00550649	-0.00393211	345.329	1.00006	0
L-leucine	Bifidobacterium_pseudocatenulatum	-0.00560409	-0.0074343	-0.00426508	345.323	1.00004	0
L-leucine	Alistipes_putredinis	-0.014426	-0.0157426	-0.0132848	345.309	1	0
Leucylleucine	Bacteroides_uniformis	17.0625	15.8121	18.411	17.0625	0.0988195	1
Leucylleucine	Bacteroides_vulgatus	12.7231	11.716	13.812	29.7856	0.172507	1
Leucylleucine	Faecalibacterium_prausnitzii	10.0908	9.2643	10.9763	39.8764	0.230949	1
Leucylleucine	Bacteroides_stercoris	9.51803	8.23661	11.0061	49.3945	0.286074	1
Leucylleucine	Eubacterium_rectale	6.97624	6.18992	7.86924	56.3707	0.326478	1
Leucylleucine	Bifidobacterium_longum	6.78601	5.77761	8.03111	63.1567	0.36578	1
Leucylleucine	Ruminococcus_bromii	5.3958	4.7191	6.16939	68.5525	0.39703	1
Leucylleucine	Akkermansia_muciniphila	4.88617	4.14998	5.79951	73.4387	0.425329	1
Leucylleucine	Parabacteroides_distasonis	4.67466	4.20583	5.28832	78.1133	0.452403	1
Leucylleucine	Blautia_wexlerae	4.41322	3.77626	5.1904	82.5265	0.477962	1
Leucylleucine	Prevotella_copri	4.13416	3.00263	5.58806	86.6607	0.501906	1
Leucylleucine	Eubacterium_siraeum	4.05066	3.44024	4.80774	90.7114	0.525366	1
Leucylleucine	Bacteroides_dorei	4.03071	3.44721	4.75443	94.7421	0.54871	1
Leucylleucine	Bifidobacterium_adolescentis	3.838	3.02045	4.92502	98.5801	0.570938	1
Leucylleucine	Fusicatenibacter_saccharivorans	3.68758	3.34757	4.07214	102.268	0.592295	1
Leucylleucine	Roseburia_faecis	3.06842	2.62409	3.63382	105.336	0.610066	1
Leucylleucine	Alistipes_finegoldii	2.75961	2.29177	3.41801	108.096	0.626049	1
Leucylleucine	Blautia_obeum	2.67275	2.34161	3.09502	110.768	0.641528	1
Leucylleucine	Bacteroides_ovatus	2.48063	2.13218	2.93377	113.249	0.655895	1
Leucylleucine	Bacteroides_thetaiotaomicron	2.41728	2.07623	2.95001	115.666	0.669895	1
Leucylleucine	Streptococcus_salivarius	2.19704	1.8718	2.63935	117.863	0.68262	1
Leucylleucine	Escherichia_coli	2.08991	1.58606	2.85631	119.953	0.694724	1
Leucylleucine	Bacteroides_caccae	2.07734	1.79336	2.46473	122.031	0.706755	1
Leucylleucine	Anaerostipes_hadrus	2.07002	1.84265	2.34343	124.101	0.718744	1
Leucylleucine	Bacteroides_eggerthii	1.98599	1.49623	2.61389	126.087	0.730246	1
Leucylleucine	Parabacteroides_merdae	1.98424	1.80609	2.19819	128.071	0.741738	1
Leucylleucine	Flavonifractor_plautii	1.90862	1.70604	2.18039	129.98	0.752792	1
Leucylleucine	Blautia_torques	1.89776	1.61443	2.4312	131.877	0.763783	1
Leucylleucine	Bifidobacterium_bifidum	1.8041	1.35868	2.51238	133.681	0.774231	1
Leucylleucine	Ruminococcus_bicirculans	1.78525	1.48532	2.17297	135.467	0.784571	1
Leucylleucine	Dorea_longicatena	1.69801	1.51027	1.91285	137.165	0.794405	1
Leucylleucine	Blautia_gnavus	1.69773	1.39766	2.14056	138.862	0.804238	1
Leucylleucine	Anaerobutyricum_hallii	1.57228	1.39884	1.78487	140.435	0.813344	1
Leucylleucine	Acidaminococcus_intestini	1.54569	1.2732	1.8725	141.98	0.822296	1
Leucylleucine	Roseburia_intestinalis	1.41409	1.2005	1.71061	143.394	0.830486	1
Leucylleucine	Bacteroides_cellulosilyticus	1.40901	1.15082	1.73279	144.803	0.838646	1
Leucylleucine	Phocaeicola_plebeius	1.40495	0.979893	2.00824	146.208	0.846783	1
Leucylleucine	Klebsiella_pneumoniae	1.30444	0.928471	1.86257	147.513	0.854338	1
Leucylleucine	Bacteroides_fragilis	1.26128	0.956795	1.74167	148.774	0.861643	1
Leucylleucine	Coprococcus_comes	1.14377	1.00151	1.31821	149.918	0.868267	1
Leucylleucine	Barnesiella_intestinihominis	1.09265	0.927805	1.2898	151.011	0.874595	1
Leucylleucine	Bacteroides_intestinalis	0.907676	0.668316	1.27344	151.918	0.879852	1
Leucylleucine	Eggerthella_lenta	0.857871	0.734571	1.05551	152.776	0.884821	1
Leucylleucine	Methanobrevibacter_smithii	0.84087	0.685107	1.05817	153.617	0.889691	1
Leucylleucine	Roseburia_hominis	0.830304	0.723851	0.963203	154.447	0.894499	1
Leucylleucine	Bacteroides_xylanisolvens	0.740563	0.584811	0.979053	155.188	0.898789	1
Leucylleucine	Odoribacter_splanchnicus	0.7008	0.633563	0.782128	155.889	0.902847	1
Leucylleucine	Roseburia_inulinivorans	0.698988	0.600964	0.815238	156.588	0.906896	1
Leucylleucine	Streptococcus_parasanguinis	0.657428	0.539413	0.837746	157.245	0.910703	1
Leucylleucine	Enterocloster_clostridioformis	0.6257	0.468747	0.884831	157.871	0.914327	1
Leucylleucine	Lachnospira_pectinoschiza	0.616407	0.509673	0.749736	158.487	0.917897	1
Leucylleucine	Ruminococcus_lactaris	0.560281	0.45779	0.713675	159.047	0.921142	1
Leucylleucine	Alistipes_shahii	0.543477	0.471588	0.638207	159.591	0.924289	1
Leucylleucine	Dorea_formicigenerans	0.515117	0.454383	0.594189	160.106	0.927273	1
Leucylleucine	Streptococcus_thermophilus	0.456738	0.357216	0.603676	160.563	0.929918	1
Leucylleucine	Coprococcus_eutactus	0.455913	0.30727	0.714901	161.019	0.932559	1
Leucylleucine	Bacteroides_faecis	0.441635	0.345402	0.566821	161.46	0.935116	1
Leucylleucine	Klebsiella_variicola	0.440963	0.302046	0.668814	161.901	0.93767	1
Leucylleucine	Phocaeicola_massiliensis	0.439081	0.359641	0.542442	162.34	0.940213	1
Leucylleucine	Monoglobus_pectinilyticus	0.433107	0.358435	0.539668	162.773	0.942722	1
Leucylleucine	Bacteroides_finegoldii	0.424424	0.328007	0.559252	163.198	0.94518	1
Leucylleucine	Bifidobacterium_breve	0.418392	0.260145	0.709813	163.616	0.947603	1
Leucylleucine	Bifidobacterium_dentium	0.418303	0.29175	0.617818	164.035	0.950026	0
Leucylleucine	Clostridium_leptum	0.399178	0.34355	0.479513	164.434	0.952337	0
Leucylleucine	Coprococcus_catus	0.385809	0.327667	0.453724	164.82	0.954572	0
Leucylleucine	Parabacteroides_goldsteinii	0.378211	0.270317	0.645142	165.198	0.956762	0
Leucylleucine	Gordonibacter_pamelaeae	0.343119	0.296603	0.422362	165.541	0.95875	0
Leucylleucine	Bacteroides_salyersiae	0.341098	0.272422	0.428941	165.882	0.960725	0
Leucylleucine	Enterocloster_bolteae	0.305804	0.242209	0.420921	166.188	0.962496	0
Leucylleucine	Collinsella_aerofaciens	0.303797	0.179935	0.513019	166.492	0.964256	0
Leucylleucine	Cloacibacillus_evryensis	0.303215	0.20159	0.47988	166.795	0.966012	0
Leucylleucine	Paraprevotella_xylaniphila	0.273316	0.214349	0.357251	167.068	0.967595	0
Leucylleucine	Blautia_hydrogenotrophica	0.25496	0.204027	0.337371	167.323	0.969071	0
Leucylleucine	Alistipes_indistinctus	0.252552	0.208128	0.318855	167.576	0.970534	0
Leucylleucine	Streptococcus_vestibularis	0.231806	0.138827	0.554236	167.807	0.971877	0
Leucylleucine	Gemmiger_formicilis	0.229924	0.197689	0.27504	168.037	0.973208	0
Leucylleucine	Bifidobacterium_animalis	0.221543	0.128083	0.412491	168.259	0.974491	0
Leucylleucine	Streptococcus_lutetiensis	0.211237	0.110407	0.416976	168.47	0.975715	0
Leucylleucine	Odoribacter_laneus	0.207161	0.119783	0.422891	168.677	0.976914	0
Leucylleucine	Phocaeicola_coprocola	0.204031	0.133939	0.320142	168.881	0.978096	0
Leucylleucine	Bilophila_wadsworthia	0.176449	0.159032	0.195389	169.058	0.979118	0
Leucylleucine	Faecalitalea_cylindroides	0.171305	0.112574	0.265385	169.229	0.98011	0
Leucylleucine	Phascolarctobacterium_succinatutens	0.167118	0.116339	0.24502	169.396	0.981078	0
Leucylleucine	Limosilactobacillus_fermentum	0.165578	0.113512	0.248979	169.562	0.982037	0
Leucylleucine	Bifidobacterium_pseudolongum	0.157399	0.0624322	0.410921	169.719	0.982949	0
Leucylleucine	Anaerotignum_lactatifermentans	0.151413	0.117169	0.201807	169.871	0.983826	0
Leucylleucine	Anaerotruncus_colihominis	0.126912	0.107877	0.151471	169.997	0.984561	0
Leucylleucine	Blautia_hansenii	0.113825	0.0807709	0.168937	170.111	0.98522	0
Leucylleucine	Hungatella_hathewayi	0.113366	0.0885321	0.151334	170.225	0.985876	0
Leucylleucine	Parabacteroides_johnsonii	0.110738	0.0768597	0.158645	170.335	0.986518	0
Leucylleucine	Streptococcus_mutans	0.108835	0.0748728	0.208002	170.444	0.987148	0
Leucylleucine	Bacteroides_clarus	0.106056	0.0348152	0.337962	170.55	0.987762	0
Leucylleucine	Erysipelatoclostridium_ramosum	0.102691	0.0789879	0.137673	170.653	0.988357	0
Leucylleucine	Alistipes_onderdonkii	0.0833253	0.0428675	0.218866	170.736	0.98884	0
Leucylleucine	Coprobacter_fastidiosus	0.0809039	0.0599241	0.112785	170.817	0.989308	0
Leucylleucine	Desulfovibrio_piger	0.0723842	0.0502123	0.103416	170.89	0.989727	0
Leucylleucine	Bifidobacterium_scardovii	0.071477	0.0282322	0.157971	170.961	0.990141	0
Leucylleucine	Citrobacter_freundii	0.0707899	0.0152036	0.322235	171.032	0.990551	0
Leucylleucine	Klebsiella_aerogenes	0.0706746	0.0232053	0.220894	171.103	0.990961	0
Leucylleucine	Veillonella_parvula	0.0688164	0.0408917	0.134172	171.171	0.991359	0
Leucylleucine	Enterococcus_avium	0.0657971	0.0416363	0.108262	171.237	0.99174	0
Leucylleucine	Intestinibacter_bartlettii	0.0618953	0.0491151	0.078382	171.299	0.992099	0
Leucylleucine	Anaerostipes_caccae	0.0615873	0.0363029	0.152246	171.361	0.992455	0
Leucylleucine	Ruminococcaceae_bacterium_D16	0.0615286	0.0464825	0.0839458	171.422	0.992812	0
Leucylleucine	Veillonella_atypica	0.0610265	0.0183873	0.262692	171.483	0.993165	0
Leucylleucine	Turicibacter_sanguinis	0.0579671	0.0400128	0.104088	171.541	0.993501	0
Leucylleucine	Enterocloster_asparagiformis	0.0530013	0.0432741	0.0660896	171.594	0.993808	0
Leucylleucine	Enterocloster_citroniae	0.0525361	0.0433816	0.0700799	171.647	0.994112	0
Leucylleucine	Megasphaera_elsdenii	0.0521661	0.0178374	0.156474	171.699	0.994414	0
Leucylleucine	Lactococcus_lactis	0.0499477	0.0347785	0.0802928	171.749	0.994704	0
Leucylleucine	Catenibacterium_mitsuokai	0.0444846	0.0296278	0.073737	171.793	0.994961	0
Leucylleucine	Enterococcus_faecalis	0.0439339	0.0236599	0.0827405	171.837	0.995216	0
Leucylleucine	Streptococcus_gallolyticus	0.0416121	0.00535546	0.198132	171.879	0.995457	0
Leucylleucine	Faecalicoccus_pleomorphus	0.0398173	0.0192297	0.0768705	171.919	0.995687	0
Leucylleucine	Actinomyces_oris	0.0366623	0.0300763	0.0457958	171.955	0.9959	0
Leucylleucine	Eubacterium_ventriosum	0.0350612	0.0273142	0.0453209	171.99	0.996103	0
Leucylleucine	Coprobacillus_cateniformis	0.0319461	0.0153775	0.0959422	172.022	0.996288	0
Leucylleucine	Enterococcus_dispar	0.0307826	0.00803572	0.111904	172.053	0.996466	0
Leucylleucine	Eubacterium_limosum	0.0274433	0.0159436	0.0546645	172.081	0.996625	0
Leucylleucine	Rothia_mucilaginosa	0.0272056	0.0202845	0.0450413	172.108	0.996783	0
Leucylleucine	Streptococcus_gordonii	0.0258441	0.0190924	0.0356574	172.134	0.996932	0
Leucylleucine	Marvinbryantia_formatexigens	0.0236794	0.00251737	0.118115	172.157	0.997069	0
Leucylleucine	Enterococcus_asini	0.0233677	0.00838776	0.0662172	172.181	0.997205	0
Leucylleucine	Phocaeicola_coprophilus	0.0210981	0.00816597	0.0605332	172.202	0.997327	0
Leucylleucine	Oxalobacter_formigenes	0.0208007	0.0144562	0.0326428	172.223	0.997447	0
Leucylleucine	Bacteroides_fluxus	0.0201095	0.000397251	0.0780563	172.243	0.997564	0
Leucylleucine	Acidaminococcus_fermentans	0.0200393	0.00012135	0.0702886	172.263	0.99768	0
Leucylleucine	Klebsiella_oxytoca	0.0199664	0.00483397	0.0603944	172.283	0.997796	0
Leucylleucine	Veillonella_dispar	0.0198187	0.010187	0.0542784	172.302	0.99791	0
Leucylleucine	Schaalia_odontolytica	0.0192458	0.0162732	0.0230953	172.322	0.998022	0
Leucylleucine	Butyricicoccus_pullicaecorum	0.0184254	0.0106213	0.0335027	172.34	0.998128	0
Leucylleucine	Paraprevotella_clara	0.0160726	0.00936802	0.0279737	172.356	0.998222	0
Leucylleucine	Citrobacter_youngae	0.0148571	0.0037788	0.0653778	172.371	0.998308	0
Leucylleucine	Actinomyces_graevenitzii	0.0141558	0.00998645	0.0268651	172.385	0.99839	0
Leucylleucine	Ruminococcus_callidus	0.0140194	0.00875894	0.0227981	172.399	0.998471	0
Leucylleucine	Staphylococcus_aureus	0.0136875	0.000663951	0.0773357	172.413	0.99855	0
Leucylleucine	Morganella_morganii	0.0133254	0.00404002	0.0432776	172.426	0.998627	0
Leucylleucine	Escherichia_fergusonii	0.0119491	0	0.0712968	172.438	0.998696	0
Leucylleucine	Bacteroides_nordii	0.0109329	0.00688283	0.0184701	172.449	0.99876	0
Leucylleucine	Streptococcus_sanguinis	0.0109105	0.00750476	0.0184584	172.46	0.998823	0
Leucylleucine	Raoultella_ornithinolytica	0.0106504	1.55153e-05	0.0637122	172.471	0.998885	0
Leucylleucine	Streptococcus_oralis	0.0101387	0.00616903	0.0201928	172.481	0.998943	0
Leucylleucine	Streptococcus_australis	0.00978905	0.00619263	0.018231	172.491	0.999	0
Leucylleucine	Haemophilus_parainfluenzae	0.00890748	0.00555657	0.0175156	172.5	0.999052	0
Leucylleucine	Enterococcus_gallinarum	0.00872802	0.00495202	0.0174593	172.508	0.999102	0
Leucylleucine	Pseudomonas_aeruginosa	0.00864647	0.00194472	0.0383951	172.517	0.999152	0
Leucylleucine	Prevotella_bivia	0.00798942	0.003729	0.017564	172.525	0.999199	0
Leucylleucine	Rothia_dentocariosa	0.00750415	0.00535159	0.0115928	172.532	0.999242	0
Leucylleucine	Streptococcus_mitis	0.00741989	0.0052306	0.0110953	172.54	0.999285	0
Leucylleucine	Megamonas_funiformis	0.00671758	0.0036794	0.0120202	172.547	0.999324	0
Leucylleucine	Veillonella_seminalis	0.00667369	0.000457604	0.0228551	172.553	0.999363	0
Leucylleucine	Varibaculum_cambriense	0.00644838	0.000489679	0.0251898	172.56	0.9994	0
Leucylleucine	Clostridium_perfringens	0.00615366	0.00252719	0.0139691	172.566	0.999436	0
Leucylleucine	Bifidobacterium_catenulatum	0.00612559	0.0023792	0.0149559	172.572	0.999471	0
Leucylleucine	Anaerofustis_stercorihominis	0.00606634	0.0029378	0.0143265	172.578	0.999506	0
Leucylleucine	Propionibacterium_freudenreichii	0.00576496	0.00295392	0.0142195	172.584	0.99954	0
Leucylleucine	Schaalia_turicensis	0.00554811	0.00245048	0.0123694	172.589	0.999572	0
Leucylleucine	Campylobacter_gracilis	0.0051381	0.0027991	0.00956282	172.594	0.999601	0
Leucylleucine	Actinomyces_naeslundii	0.00501241	0.00367704	0.00703422	172.599	0.99963	0
Leucylleucine	Lactiplantibacillus_pentosus	0.00500132	0.0019166	0.0113378	172.604	0.999659	0
Leucylleucine	Parabacteroides_gordonii	0.00480637	0.00195766	0.0115472	172.609	0.999687	0
Leucylleucine	Proteus_mirabilis	0.00429335	0.00166017	0.0108663	172.614	0.999712	0
Leucylleucine	Klebsiella_michiganensis	0.0042404	0.00145336	0.0109896	172.618	0.999737	0
Leucylleucine	Methanosphaera_stadtmanae	0.00416597	0.00237646	0.00744494	172.622	0.999761	0
Leucylleucine	Actinomyces_johnsonii	0.00407097	0.00166167	0.0139496	172.626	0.999784	0
Leucylleucine	Corynebacterium_amycolatum	0.0039908	0.000425955	0.0208183	172.63	0.999807	0
Leucylleucine	Megamonas_hypermegale	0.00353658	0.00167274	0.00736021	172.634	0.999828	0
Leucylleucine	Lactobacillus_gasseri	0.0035244	0.00134893	0.00904469	172.637	0.999848	0
Leucylleucine	Leuconostoc_mesenteroides	0.0032904	0.00156606	0.00728036	172.64	0.999867	0
Leucylleucine	Clostridioides_difficile	0.00327481	0.000801544	0.0134113	172.644	0.999886	0
Leucylleucine	Citrobacter_amalonaticus	0.00300361	0.0014664	0.00580764	172.647	0.999904	0
Leucylleucine	Clostridium_paraputrificum	0.00285474	0.0012277	0.008674	172.65	0.99992	0
Leucylleucine	Enterococcus_casseliflavus	0.00266796	0.00123784	0.00588232	172.652	0.999936	0
Leucylleucine	Pseudoflavonifractor_capillosus	0.00264041	0.00151866	0.00544752	172.655	0.999951	0
Leucylleucine	Allisonella_histaminiformans	0.00250755	0.00152207	0.00414138	172.657	0.999966	0
Leucylleucine	Megasphaera_micronuciformis	0.00232087	0.000122905	0.00795527	172.66	0.999979	0
Leucylleucine	Aeromonas_veronii	0.00228766	0	0.0137579	172.662	0.999992	0
Leucylleucine	Streptococcus_infantis	0.00218454	0.00143465	0.0033459	172.664	1	0
Leucylleucine	Propionibacterium_acidifaciens	0.00208875	0.000565344	0.00818513	172.666	1.00002	0
Leucylleucine	Lactobacillus_amylovorus	0.00155686	-1.6682e-05	0.00778618	172.668	1.00003	0
Leucylleucine	Leuconostoc_gelidum	0.00129737	0.000298956	0.00575191	172.669	1.00003	0
Leucylleucine	Actinomyces_viscosus	0.00113472	0.000577301	0.00229036	172.67	1.00004	0
Leucylleucine	Streptococcus_cristatus	0.00111891	0.000517866	0.00248681	172.671	1.00005	0
Leucylleucine	Clostridium_celatum	0.00110166	0.000226537	0.00343422	172.672	1.00005	0
Leucylleucine	Aeromonas_caviae	0.000902145	0	0.00541623	172.673	1.00006	0
Leucylleucine	Olsenella_uli	0.000837322	0.000278534	0.00244973	172.674	1.00006	0
Leucylleucine	Raoultella_planticola	0.00074754	0.000218391	0.00209998	172.675	1.00007	0
Leucylleucine	Enterococcus_cecorum	0.000699433	0.000108315	0.00221751	172.676	1.00007	0
Leucylleucine	Succinatimonas_hippei	0.000696743	0.000172985	0.00199082	172.676	1.00008	0
Leucylleucine	Citrobacter_koseri	0.000692513	6.98654e-05	0.00322393	172.677	1.00008	0
Leucylleucine	Cronobacter_sakazakii	0.000673075	0	0.00403256	172.678	1.00008	0
Leucylleucine	Gemella_haemolysans	0.0006449	0.000286307	0.00175869	172.678	1.00009	0
Leucylleucine	Mitsuokella_jalaludinii	0.000554808	0	0.0019859	172.679	1.00009	0
Leucylleucine	Pseudoramibacter_alactolyticus	0.000507493	6.33303e-05	0.0025659	172.679	1.00009	0
Leucylleucine	Comamonas_testosteroni	0.000467381	0	0.00279601	172.68	1.0001	0
Leucylleucine	Kluyvera_ascorbata	0.000459419	0.000123787	0.00138863	172.68	1.0001	0
Leucylleucine	Bifidobacterium_angulatum	0.000443985	0	0.00266045	172.681	1.0001	0
Leucylleucine	Staphylococcus_epidermidis	0.000416135	0	0.00147663	172.681	1.0001	0
Leucylleucine	Lactobacillus_delbrueckii	0.000325234	9.50478e-05	0.000888933	172.682	1.00011	0
Leucylleucine	Actinomyces_massiliensis	0.000250778	0.000127403	0.000478799	172.682	1.00011	0
Leucylleucine	Corynebacterium_durum	0.000222834	9.60785e-05	0.000498252	172.682	1.00011	0
Leucylleucine	Clostridium_butyricum	0.000190916	0	0.00114878	172.682	1.00011	0
Leucylleucine	Slackia_exigua	0.000188293	1.56315e-05	0.000809679	172.682	1.00011	0
Leucylleucine	Corynebacterium_aurimucosum	0.000183623	2.52355e-05	0.00084188	172.683	1.00011	0
Leucylleucine	Staphylococcus_argenteus	0.000153255	0	0.000914119	172.683	1.00011	0
Leucylleucine	Campylobacter_coli	0.000146412	0	0.000875358	172.683	1.00011	0
Leucylleucine	Corynebacterium_simulans	0.000137764	0	0.000822505	172.683	1.00011	0
Leucylleucine	Campylobacter_concisus	0.000137071	0	0.000558624	172.683	1.00011	0
Leucylleucine	Corynebacterium_pseudogenitalium	0.000131976	0	0.000791431	172.683	1.00012	0
Leucylleucine	Campylobacter_hominis	0.000125405	2.95688e-05	0.000461795	172.683	1.00012	0
Leucylleucine	Campylobacter_curvus	0.000119771	0	0.000625564	172.684	1.00012	0
Leucylleucine	Cutibacterium_avidum	9.72949e-05	0	0.000585679	172.684	1.00012	0
Leucylleucine	Providencia_rettgeri	9.68497e-05	0	0.000582064	172.684	1.00012	0
Leucylleucine	Streptococcus_agalactiae	9.01858e-05	-3.94495e-07	0.000452269	172.684	1.00012	0
Leucylleucine	Stenotrophomonas_maltophilia	8.039e-05	0	0.000480505	172.684	1.00012	0
Leucylleucine	Fructilactobacillus_sanfranciscensis	7.60231e-05	0	0.000397439	172.684	1.00012	0
Leucylleucine	Aeromonas_media	7.45711e-05	0	0.000450046	172.684	1.00012	0
Leucylleucine	Brochothrix_thermosphacta	6.69608e-05	0	0.000389946	172.684	1.00012	0
Leucylleucine	Proteus_penneri	6.27205e-05	0	0.000377138	172.684	1.00012	0
Leucylleucine	Lactococcus_raffinolactis	5.41551e-05	0	0.000324541	172.684	1.00012	0
Leucylleucine	Pseudomonas_putida	4.87183e-05	0	0.000244388	172.684	1.00012	0
Leucylleucine	Streptococcus_infantarius	4.76605e-05	9.95872e-06	0.000140061	172.684	1.00012	0
Leucylleucine	Bacteroides_oleiciplenus	4.67166e-05	0	0.000278092	172.684	1.00012	0
Leucylleucine	Haemophilus_sputorum	4.60977e-05	0	0.00024741	172.684	1.00012	0
Leucylleucine	Escherichia_albertii	4.13188e-05	0	0.000246532	172.684	1.00012	0
Leucylleucine	Mitsuokella_multacida	2.73235e-05	0	0.000122257	172.684	1.00012	0
Leucylleucine	Lautropia_mirabilis	1.52046e-05	0	9.12752e-05	172.684	1.00012	0
Leucylleucine	Bifidobacterium_mongoliense	1.50872e-05	0	9.12752e-05	172.685	1.00012	0
Leucylleucine	Acidipropionibacterium_acidipropionici	1.29002e-05	0	7.73578e-05	172.685	1.00012	0
Leucylleucine	Serratia_marcescens	1.24991e-05	0	4.45122e-05	172.685	1.00012	0
Leucylleucine	Corynebacterium_coyleae	1.21672e-05	0	5.79083e-05	172.685	1.00012	0
Leucylleucine	Corynebacterium_accolens	9.63927e-06	0	5.77156e-05	172.685	1.00012	0
Leucylleucine	Arachnia_propionica	8.16183e-06	0	4.03497e-05	172.685	1.00012	0
Leucylleucine	Cellulosilyticum_lentocellum	6.26913e-06	0	3.7578e-05	172.685	1.00012	0
Leucylleucine	Abiotrophia_defectiva	5.91185e-06	0	3.55229e-05	172.685	1.00012	0
Leucylleucine	Schaalia_cardiffensis	2.04569e-06	0	1.22294e-05	172.685	1.00012	0
Leucylleucine	Gemella_morbillorum	-1.52388e-09	-9.17431e-09	0	172.685	1.00012	0
Leucylleucine	Corynebacterium_jeikeium	-1.53141e-09	-9.17431e-09	0	172.685	1.00012	0
Leucylleucine	Porphyromonas_gingivalis	-1.53156e-09	-9.17431e-09	0	172.685	1.00012	0
Leucylleucine	Paraclostridium_bifermentans	-3.04477e-09	-1.83486e-08	0	172.685	1.00012	0
Leucylleucine	Lachnoanaerobaculum_saburreum	-3.06257e-09	-1.83486e-08	0	172.685	1.00012	0
Leucylleucine	Parabacteroides_chinchillae	-3.07804e-09	-1.83486e-08	0	172.685	1.00012	0
Leucylleucine	Limosilactobacillus_antri	-4.57239e-09	-2.75229e-08	0	172.685	1.00012	0
Leucylleucine	Oligella_urethralis	-6.08575e-09	-3.66972e-08	0	172.685	1.00012	0
Leucylleucine	Anaerosporobacter_mobilis	-6.12061e-09	-3.66972e-08	0	172.685	1.00012	0
Leucylleucine	Neisseria_sicca	-6.13284e-09	-3.66972e-08	0	172.685	1.00012	0
Leucylleucine	Prevotella_oralis	-1.0676e-08	-6.42202e-08	0	172.685	1.00012	0
Leucylleucine	Actinobaculum_massiliense	-1.37713e-08	-4.89297e-08	0	172.685	1.00012	0
Leucylleucine	Eubacterium_nodatum	-1.37728e-08	-8.25688e-08	0	172.685	1.00012	0
Leucylleucine	Eubacterium_saphenum	-1.68391e-08	-1.00917e-07	0	172.685	1.00012	0
Leucylleucine	Gleimia_europaea	-1.68448e-08	-1.00917e-07	0	172.685	1.00012	0
Leucylleucine	Corynebacterium_minutissimum	-1.68852e-08	-1.00917e-07	0	172.685	1.00012	0
Leucylleucine	Brevibacterium_paucivorans	-1.6903e-08	-1.00917e-07	0	172.685	1.00012	0
Leucylleucine	Granulicatella_elegans	-1.832e-08	-1.10092e-07	0	172.685	1.00012	0
Leucylleucine	Pediococcus_pentosaceus	-1.83746e-08	-9.48012e-08	0	172.685	1.00012	0
Leucylleucine	Subdoligranulum_variabile	-1.98049e-08	-1.14654e-07	0	172.685	1.00012	0
Leucylleucine	Johnsonella_ignava	-1.98288e-08	-1.19266e-07	0	172.685	1.00012	0
Leucylleucine	Oribacterium_parvum	-2.29032e-08	-1.37615e-07	0	172.685	1.00012	0
Leucylleucine	Sneathia_amnii	-2.29092e-08	-1.37615e-07	0	172.685	1.00012	0
Leucylleucine	Mogibacterium_timidum	-2.60033e-08	-9.17431e-08	0	172.685	1.00012	0
Leucylleucine	Barnesiella_viscericola	-2.61556e-08	-1.55963e-07	0	172.685	1.00012	0
Leucylleucine	Catonella_morbi	-3.03156e-08	-1.83486e-07	0	172.685	1.00012	0
Leucylleucine	Pseudomonas_fragi	-3.6789e-08	-2.12538e-07	0	172.685	1.00012	0
Leucylleucine	Lactobacillus_helveticus	-4.76294e-08	-2.30887e-07	0	172.685	1.00012	0
Leucylleucine	Lactobacillus_ultunensis	-4.89492e-08	-1.75841e-07	-9.17431e-09	172.685	1.00012	0
Leucylleucine	Lentilactobacillus_parabuchneri	-6.43692e-08	-3.21101e-07	0	172.685	1.00012	0
Leucylleucine	Streptococcus_macedonicus	-6.82855e-08	-2.47706e-07	0	172.685	1.00012	0
Leucylleucine	Prevotella_denticola	-7.01465e-08	-4.22018e-07	0	172.685	1.00012	0
Leucylleucine	Lawsonella_clevelandensis	-7.94794e-08	-2.78287e-07	-2.14067e-08	172.685	1.00012	0
Leucylleucine	Limosilactobacillus_gastricus	-8.39698e-08	-4.5107e-07	0	172.685	1.00012	0
Leucylleucine	Ligilactobacillus_saerimneri	-8.40726e-08	-5.04587e-07	0	172.685	1.00012	0
Leucylleucine	Dysgonomonas_mossii	-8.6945e-08	-5.22936e-07	0	172.685	1.00012	0
Leucylleucine	Enterococcus_hirae	-9.48757e-08	-3.85321e-07	0	172.685	1.00012	0
Leucylleucine	Enterococcus_pallens	-1.24569e-07	-7.43119e-07	0	172.685	1.00012	0
Leucylleucine	Prevotella_bergensis	-1.3463e-07	-8.16514e-07	0	172.685	1.00012	0
Leucylleucine	Campylobacter_upsaliensis	-1.5461e-07	-9.26606e-07	0	172.685	1.00012	0
Leucylleucine	Mageeibacillus_indolicus	-1.60622e-07	-8.43728e-07	-6.11621e-09	172.685	1.00012	0
Leucylleucine	Escherichia_marmotae	-1.76871e-07	-1.05505e-06	0	172.685	1.00012	0
Leucylleucine	Prevotella_multisaccharivorax	-1.79858e-07	-1.0635e-06	0	172.685	1.00012	0
Leucylleucine	Enterococcus_mundtii	-1.858e-07	-1.11009e-06	0	172.685	1.00012	0
Leucylleucine	Shuttleworthella_satelles	-1.90039e-07	-1.13761e-06	0	172.685	1.00012	0
Leucylleucine	Leuconostoc_pseudomesenteroides	-1.9254e-07	-1.14985e-06	0	172.685	1.00012	0
Leucylleucine	Dellaglioa_algida	-2.00046e-07	-8.53131e-07	-3.51682e-08	172.685	1.00012	0
Leucylleucine	Phocaeicola_sartorii	-2.10673e-07	-1.01534e-06	0	172.685	1.00012	0
Leucylleucine	Enterococcus_phoeniculicola	-2.17134e-07	-1.08563e-06	0	172.685	1.00012	0
Leucylleucine	Dialister_micraerophilus	-2.41362e-07	-1.44037e-06	0	172.685	1.00012	0
Leucylleucine	Clostridium_cadaveris	-2.59008e-07	-1.55963e-06	0	172.685	1.00012	0
Leucylleucine	Peptoniphilus_lacrimalis	-2.76462e-07	-1.45908e-06	-3.0581e-09	172.685	1.00012	0
Leucylleucine	Stomatobaculum_longum	-2.81092e-07	-1.6789e-06	0	172.685	1.00012	0
Leucylleucine	Leuconostoc_carnosum	-3.51495e-07	-9.52599e-07	-1.31498e-07	172.685	1.00012	0
Leucylleucine	Citrobacter_portucalensis	-3.98947e-07	-1.27676e-06	-4.12844e-08	172.685	1.00012	0
Leucylleucine	Enterobacter_mori	-4.06308e-07	-2.34862e-06	0	172.685	1.00012	0
Leucylleucine	Trueperella_bernardiae	-4.1481e-07	-2.50459e-06	0	172.685	1.00012	0
Leucylleucine	Peptostreptococcus_stomatis	-4.20899e-07	-1.30046e-06	-1.02446e-07	172.685	1.00012	0
Leucylleucine	Anaerococcus_hydrogenalis	-4.4717e-07	-2.56354e-06	0	172.685	1.00012	0
Leucylleucine	Eubacterium_infirmum	-4.57601e-07	-2.71953e-06	0	172.685	1.00012	0
Leucylleucine	Eubacterium_sulci	-4.99582e-07	-1.13914e-06	-2.35474e-07	172.685	1.00012	0
Leucylleucine	Citrobacter_farmeri	-5.64323e-07	-1.69419e-06	-1.42202e-07	172.685	1.00012	0
Leucylleucine	Anaerococcus_lactolyticus	-5.82164e-07	-1.97859e-06	-4.43425e-08	172.685	1.00012	0
Leucylleucine	Dialister_pneumosintes	-5.89625e-07	-1.90979e-06	-9.48012e-08	172.685	1.00012	0
Leucylleucine	Ligilactobacillus_acidipiscis	-6.15822e-07	-3.70642e-06	0	172.685	1.00012	0
Leucylleucine	Peptoniphilus_coxii	-6.31314e-07	-1.86391e-06	-2.01835e-07	172.685	1.00012	0
Leucylleucine	Leclercia_adecarboxylata	-6.41304e-07	-3.77064e-06	0	172.685	1.00012	0
Leucylleucine	Aggregatibacter_segnis	-6.44125e-07	-3.03017e-06	-5.65749e-08	172.685	1.00012	0
Leucylleucine	Cetobacterium_somerae	-7.19661e-07	-4.31193e-06	0	172.685	1.00012	0
Leucylleucine	Leuconostoc_lactis	-7.30106e-07	-3.75398e-06	-6.88073e-08	172.685	1.00012	0
Leucylleucine	Citrobacter_werkmanii	-7.33083e-07	-2.63456e-06	-2.24771e-07	172.685	1.00012	0
Leucylleucine	Latilactobacillus_curvatus	-7.92097e-07	-1.7156e-06	-3.51682e-07	172.685	1.00012	0
Leucylleucine	Terrisporobacter_othiniensis	-8.06861e-07	-3.15663e-06	-1.54434e-07	172.685	1.00012	0
Leucylleucine	Weissella_viridescens	-8.19043e-07	-4.93578e-06	0	172.685	1.00012	0
Leucylleucine	Prevotella_histicola	-8.29161e-07	-4.97248e-06	0	172.685	1.00012	0
Leucylleucine	Peptacetobacter_hiranonis	-9.22457e-07	-2.57857e-06	-2.79817e-07	172.685	1.00012	0
Leucylleucine	Kluyvera_cryocrescens	-9.57678e-07	-5.72477e-06	0	172.685	1.00012	0
Leucylleucine	Lancefieldella_parvula	-9.66873e-07	-2.43005e-06	-3.65443e-07	172.685	1.00012	0
Leucylleucine	Comilactobacillus_farciminis	-1.00523e-06	-3.76707e-06	0	172.685	1.00012	0
Leucylleucine	Scardovia_inopinata	-1.06557e-06	-4.49317e-06	-3.0581e-08	172.685	1.00012	0
Leucylleucine	Latilactobacillus_sakei	-1.07948e-06	-3.6192e-06	-3.25688e-07	172.685	1.00012	0
Leucylleucine	Peptoniphilus_harei	-1.19061e-06	-5.02135e-06	-2.21713e-07	172.685	1.00012	0
Leucylleucine	Bifidobacterium_asteroides	-1.28155e-06	-4.62385e-06	0	172.685	1.00012	0
Leucylleucine	Atopobium_minutum	-1.36471e-06	-3.84089e-06	-4.32722e-07	172.685	1.00012	0
Leucylleucine	Lactobacillus_kalixensis	-1.43029e-06	-4.92778e-06	-2.17125e-07	172.685	1.00012	0
Leucylleucine	Atopobium_vaginae	-1.44433e-06	-4.05963e-06	-4.20489e-07	172.685	1.00012	0
Leucylleucine	Fusobacterium_nucleatum	-1.46395e-06	-7.77523e-06	-4.58716e-08	172.685	1.00012	0
Leucylleucine	Anaerococcus_vaginalis	-1.48065e-06	-8.45175e-06	-4.43425e-08	172.685	1.00012	0
Leucylleucine	Desulfovibrio_legallii	-1.57658e-06	-6.35321e-06	0	172.685	1.00012	0
Leucylleucine	Parvimonas_micra	-1.65051e-06	-9.31903e-06	-1.1315e-07	172.685	1.00012	0
Leucylleucine	Weissella_cibaria	-1.66759e-06	-3.83894e-06	-6.11621e-07	172.685	1.00012	0
Leucylleucine	Clostridium_ventriculi	-1.71871e-06	-6.85474e-06	-2.5841e-07	172.685	1.00012	0
Leucylleucine	Eubacterium_brachy	-1.9157e-06	-1.11221e-05	-8.10398e-08	172.685	1.00012	0
Leucylleucine	Kosakonia_cowanii	-1.97526e-06	-1.19083e-05	0	172.685	1.00012	0
Leucylleucine	Enterococcus_raffinosus	-2.14058e-06	-9.73808e-06	-3.73089e-07	172.685	1.00012	0
Leucylleucine	Porphyromonas_uenonis	-2.26217e-06	-8.80716e-06	-6.31498e-07	172.685	1.00012	0
Leucylleucine	Muribaculum_intestinale	-2.36689e-06	-1.05872e-05	0	172.685	1.00012	0
Leucylleucine	Citrobacter_braakii	-2.48144e-06	-5.63324e-06	-9.14373e-07	172.685	1.00012	0
Leucylleucine	Massiliomicrobiota_timonensis	-2.49741e-06	-4.95872e-06	-1.39602e-06	172.685	1.00012	0
Leucylleucine	Gardnerella_vaginalis	-2.55256e-06	-7.56034e-06	-8.16514e-07	172.685	1.00012	0
Leucylleucine	Leuconostoc_citreum	-2.60058e-06	-8.51529e-06	-4.8318e-07	172.685	1.00012	0
Leucylleucine	Paucilactobacillus_vaccinostercus	-2.7316e-06	-1.00826e-05	-7.62997e-07	172.685	1.00012	0
Leucylleucine	Levilactobacillus_brevis	-2.74944e-06	-1.26834e-05	-4.34251e-07	172.685	1.00012	0
Leucylleucine	Hafnia_paralvei	-3.0597e-06	-1.05831e-05	-1.91131e-07	172.685	1.00012	0
Leucylleucine	Lactonifactor_longoviformis	-3.23459e-06	-4.52062e-06	-2.38073e-06	172.684	1.00012	0
Leucylleucine	Solobacterium_moorei	-3.29404e-06	-1.05787e-05	-6.6208e-07	172.684	1.00012	0
Leucylleucine	Lentilactobacillus_rapi	-3.40022e-06	-2.05138e-05	0	172.684	1.00012	0
Leucylleucine	Enterococcus_durans	-3.44619e-06	-1.00867e-05	-8.10398e-07	172.684	1.00012	0
Leucylleucine	Sutterella_parvirubra	-3.50024e-06	-5.20183e-06	-2.44495e-06	172.684	1.00012	0
Leucylleucine	Lactobacillus_acidophilus	-3.82846e-06	-9.56786e-06	-1.48471e-06	172.684	1.00012	0
Leucylleucine	Fusobacterium_varium	-3.84776e-06	-2.00191e-05	-4.38838e-07	172.684	1.00012	0
Leucylleucine	Peptostreptococcus_anaerobius	-3.86151e-06	-1.41304e-05	-9.23547e-07	172.684	1.00012	0
Leucylleucine	Parascardovia_denticolens	-4.00732e-06	-1.26367e-05	-1.28746e-06	172.684	1.00012	0
Leucylleucine	Dialister_succinatiphilus	-4.25509e-06	-2.55413e-05	0	172.684	1.00012	0
Leucylleucine	Fusobacterium_mortiferum	-4.42685e-06	-1.58573e-05	-5.38226e-07	172.684	1.00012	0
Leucylleucine	Prevotella_disiens	-4.43529e-06	-9.72826e-06	-2.17278e-06	172.684	1.00012	0
Leucylleucine	Clostridium_hylemonae	-5.20528e-06	-1.01117e-05	-2.8104e-06	172.684	1.00012	0
Leucylleucine	Fusobacterium_ulcerans	-5.49573e-06	-1.35283e-05	-1.88073e-06	172.684	1.00012	0
Leucylleucine	Prevotella_corporis	-5.98839e-06	-1.05459e-05	-3.51682e-06	172.684	1.00012	0
Leucylleucine	Lancefieldella_rimae	-6.13351e-06	-3.41372e-05	-4.38838e-07	172.684	1.00012	0
Leucylleucine	Gemella_sanguinis	-6.17902e-06	-8.49753e-06	-4.61621e-06	172.684	1.00012	0
Leucylleucine	Adlercreutzia_caecimuris	-6.20009e-06	-7.67278e-06	-5.19878e-06	172.684	1.00012	0
Leucylleucine	Lapidilactobacillus_dextrinicus	-6.54038e-06	-2.23079e-05	-7.92049e-07	172.684	1.00012	0
Leucylleucine	Lactobacillus_apis	-6.59168e-06	-3.12903e-05	-9.66361e-07	172.684	1.00012	0
Leucylleucine	Anaerococcus_octavius	-6.97295e-06	-4.19266e-05	0	172.684	1.00012	0
Leucylleucine	Coprobacter_secundus	-7.03848e-06	-1.41026e-05	-3.83639e-06	172.684	1.00012	0
Leucylleucine	Catabacter_hongkongensis	-7.48809e-06	-1.06182e-05	-5.40061e-06	172.684	1.00012	0
Leucylleucine	Peptococcus_niger	-7.74135e-06	-1.76092e-05	-3.25076e-06	172.684	1.00012	0
Leucylleucine	Clostridium_methylpentosum	-8.09649e-06	-2.69752e-05	-3.88379e-06	172.684	1.00012	0
Leucylleucine	Scardovia_wiggsiae	-8.23826e-06	-2.55027e-05	-3.42049e-06	172.684	1.00012	0
Leucylleucine	Finegoldia_magna	-8.43134e-06	-4.58803e-05	-6.88073e-07	172.684	1.00012	0
Leucylleucine	Limosilactobacillus_vaginalis	-9.47123e-06	-2.8316e-05	-2.88174e-06	172.684	1.00012	0
Leucylleucine	Lactobacillus_johnsonii	-9.86151e-06	-2.40742e-05	-3.48471e-06	172.684	1.00012	0
Leucylleucine	Bifidobacterium_gallinarum	-1.01707e-05	-2.7459e-05	-4.64373e-06	172.684	1.00012	0
Leucylleucine	Alloscardovia_omnicolens	-1.02744e-05	-1.90957e-05	-6.37615e-06	172.684	1.00012	0
Leucylleucine	Ruminococcus_chamellensis	-1.05395e-05	-3.71675e-05	-7.24771e-07	172.684	1.00012	0
Leucylleucine	Streptococcus_downei	-1.08263e-05	-6.39908e-05	-2.14067e-08	172.684	1.00012	0
Leucylleucine	Murimonas_intestini	-1.09092e-05	-1.81692e-05	-6.763e-06	172.684	1.00012	0
Leucylleucine	Prevotella_buccae	-1.19855e-05	-6.33869e-05	-1.30581e-06	172.684	1.00012	0
Leucylleucine	Alistipes_timonensis	-1.19932e-05	-2.84914e-05	-6.49541e-06	172.684	1.00012	0
Leucylleucine	Victivallis_vadensis	-1.23808e-05	-3.21521e-05	-5.93578e-06	172.684	1.00012	0
Leucylleucine	Streptococcus_sobrinus	-1.26092e-05	-3.52983e-05	-3.70336e-06	172.684	1.00012	0
Leucylleucine	Corynebacterium_argentoratense	-1.27415e-05	-3.92499e-05	-4.64985e-06	172.684	1.00012	0
Leucylleucine	Tyzzerella_nexilis	-1.43006e-05	-2.77711e-05	-8.09174e-06	172.684	1.00012	0
Leucylleucine	Christensenella_minuta	-1.50722e-05	-3.13022e-05	-9.42355e-06	172.684	1.00012	0
Leucylleucine	Weissella_confusa	-1.67592e-05	-6.06873e-05	-2.75382e-06	172.684	1.00012	0
Leucylleucine	Rikenella_microfusus	-1.78708e-05	-0.000107394	0	172.684	1.00012	0
Leucylleucine	Lactiplantibacillus_plantarum	-1.79877e-05	-3.9429e-05	-9.91373e-06	172.684	1.00012	0
Leucylleucine	Clostridium_disporicum	-1.9507e-05	-3.09007e-05	-1.26835e-05	172.684	1.00012	0
Leucylleucine	Lactobacillus_crispatus	-2.11295e-05	-6.09969e-05	-5.60703e-06	172.684	1.00012	0
Leucylleucine	Prevotella_timonensis	-2.47387e-05	-0.000101457	-7.26978e-06	172.684	1.00012	0
Leucylleucine	Bacteroides_pectinophilus	-2.59634e-05	-9.31514e-05	-1.26606e-06	172.684	1.00012	0
Leucylleucine	Dielma_fastidiosa	-2.69124e-05	-6.17703e-05	-1.67722e-05	172.684	1.00012	0
Leucylleucine	Porphyromonas_asaccharolytica	-3.08017e-05	-7.33474e-05	-1.50291e-05	172.684	1.00012	0
Leucylleucine	Holdemania_filiformis	-3.22547e-05	-3.82905e-05	-2.74801e-05	172.684	1.00012	0
Leucylleucine	Eubacterium_callanderi	-3.35393e-05	-4.98165e-05	-2.32987e-05	172.684	1.00012	0
Leucylleucine	Ligilactobacillus_ruminis	-3.40495e-05	-0.0001302	-9.25841e-06	172.684	1.00012	0
Leucylleucine	Turicimonas_muris	-3.5136e-05	-5.09092e-05	-2.69251e-05	172.684	1.00012	0
Leucylleucine	Prevotella_buccalis	-3.70046e-05	-0.000197812	-3.51406e-06	172.684	1.00012	0
Leucylleucine	Anaeroglobus_geminatus	-4.6512e-05	-0.000120972	-1.66478e-05	172.684	1.00012	0
Leucylleucine	Collinsella_massiliensis	-4.92617e-05	-0.000136713	-1.63884e-05	172.684	1.00012	0
Leucylleucine	Dialister_invisus	-4.96547e-05	-8.00458e-05	5.4851e-05	172.684	1.00012	0
Leucylleucine	Limosilactobacillus_oris	-5.34274e-05	-0.000115537	-2.46789e-05	172.684	1.00012	0
Leucylleucine	Pyramidobacter_piscolens	-5.37985e-05	-0.000121208	-2.1463e-05	172.684	1.00012	0
Leucylleucine	Butyricimonas_synergistica	-5.41657e-05	-7.56801e-05	-4.2195e-05	172.684	1.00012	0
Leucylleucine	Lactobacillus_paragasseri	-5.52267e-05	-9.87238e-05	-3.10081e-05	172.683	1.00012	0
Leucylleucine	Streptococcus_anginosus	-5.71967e-05	-0.000149031	-3.15841e-05	172.683	1.00012	0
Leucylleucine	Lacticaseibacillus_rhamnosus	-7.29187e-05	-0.000115128	-4.89153e-05	172.683	1.00012	0
Leucylleucine	Limosilactobacillus_mucosae	-8.19598e-05	-0.000301271	-1.42638e-05	172.683	1.00012	0
Leucylleucine	Holdemanella_biformis	-8.85129e-05	-0.000142836	-5.59144e-05	172.683	1.00011	0
Leucylleucine	Enterococcus_faecium	-9.32834e-05	-0.000208799	-4.83853e-05	172.683	1.00011	0
Leucylleucine	Cloacibacillus_porcorum	-9.94997e-05	-0.000189736	-5.24292e-05	172.683	1.00011	0
Leucylleucine	Butyricimonas_virosa	-0.000102529	-0.000127853	-8.23013e-05	172.683	1.00011	0
Leucylleucine	Clostridium_scindens	-0.000108152	-0.000150945	-8.07431e-05	172.683	1.00011	0
Leucylleucine	Enorma_massiliensis	-0.000109422	-0.000217788	-5.76967e-05	172.683	1.00011	0
Leucylleucine	Pediococcus_acidilactici	-0.00011589	-0.000254571	-5.50061e-05	172.683	1.00011	0
Leucylleucine	Lacrimispora_saccharolytica	-0.000122226	-0.000191538	-8.15757e-05	172.682	1.00011	0
Leucylleucine	Streptococcus_pasteurianus	-0.00013753	-0.000326435	-5.35856e-05	172.682	1.00011	0
Leucylleucine	Bifidobacterium_pullorum	-0.000140017	-0.000342129	-7.50661e-05	172.682	1.00011	0
Leucylleucine	Blautia_producta	-0.000199134	-0.000283152	-0.000152282	172.682	1.00011	0
Leucylleucine	Blautia_coccoides	-0.000206537	-0.00048916	-0.000119395	172.682	1.00011	0
Leucylleucine	Clostridium_symbiosum	-0.000259034	-0.000380011	-0.000210062	172.681	1.00011	0
Leucylleucine	Eubacterium_ramulus	-0.000267781	-0.000334165	-0.000218699	172.681	1.0001	0
Leucylleucine	Limosilactobacillus_reuteri	-0.000274287	-0.000582145	-0.000147949	172.681	1.0001	0
Leucylleucine	Ligilactobacillus_salivarius	-0.000293821	-0.000726879	-0.000148897	172.681	1.0001	0
Leucylleucine	Alistipes_inops	-0.000297553	-0.000492146	-0.000181105	172.68	1.0001	0
Leucylleucine	Eisenbergiella_tayi	-0.000318728	-0.000508179	-0.000215144	172.68	1.0001	0
Leucylleucine	Intestinimonas_butyriciproducens	-0.000333518	-0.000421763	-0.000270865	172.68	1.00009	0
Leucylleucine	Phascolarctobacterium_faecium	-0.000360812	-0.000411409	-0.00031791	172.679	1.00009	0
Leucylleucine	Adlercreutzia_equolifaciens	-0.000393377	-0.00044409	-0.000351447	172.679	1.00009	0
Leucylleucine	Prevotella_stercorea	-0.00040216	-0.000919021	-0.000169302	172.679	1.00009	0
Leucylleucine	Sellimonas_intestinalis	-0.000460818	-0.000584654	-0.000370838	172.678	1.00009	0
Leucylleucine	Clostridium_innocuum	-0.000464261	-0.000624621	-0.000361554	172.678	1.00008	0
Leucylleucine	Ligilactobacillus_animalis	-0.000471226	-0.00102285	-0.000219115	172.677	1.00008	0
Leucylleucine	Collinsella_stercoris	-0.000512548	-0.000865121	-0.00033071	172.677	1.00008	0
Leucylleucine	Collinsella_intestinalis	-0.00100477	-0.0014459	-0.000736329	172.676	1.00007	0
Leucylleucine	Ruthenibacterium_lactatiformans	-0.00228385	-0.00275572	-0.0019704	172.673	1.00006	0
Leucylleucine	Bifidobacterium_pseudocatenulatum	-0.0028005	-0.00372644	-0.00214075	172.671	1.00004	0
Leucylleucine	Alistipes_putredinis	-0.00721457	-0.00787136	-0.00662994	172.663	1	0
Myristic acid	Bacteroides_uniformis	38.34	35.6768	41.1691	38.34	0.168482	1
Myristic acid	Bacteroides_vulgatus	28.2717	26.1246	30.5855	66.6117	0.292719	1
Myristic acid	Faecalibacterium_prausnitzii	20.9826	19.2716	22.8191	87.5942	0.384925	1
Myristic acid	Bacteroides_dorei	9.33544	7.98304	10.9166	96.9297	0.425949	1
Myristic acid	Eubacterium_rectale	9.09476	8.01167	10.3393	106.024	0.465915	1
Myristic acid	Prevotella_copri	8.60173	6.32118	11.6102	114.626	0.503715	1
Myristic acid	Parabacteroides_distasonis	7.00171	6.29326	7.84628	121.628	0.534483	1
Myristic acid	Roseburia_faecis	6.55957	5.61882	7.83503	128.187	0.563308	1
Myristic acid	Ruminococcus_bromii	6.50907	5.62254	7.54969	134.697	0.591912	1
Myristic acid	Blautia_wexlerae	5.75495	4.93163	6.80803	140.451	0.617202	1
Myristic acid	Eubacterium_siraeum	5.68993	4.7788	6.79969	146.141	0.642205	1
Myristic acid	Bifidobacterium_longum	5.48128	4.65472	6.51928	151.623	0.666292	1
Myristic acid	Fusicatenibacter_saccharivorans	5.13933	4.62644	5.72631	156.762	0.688877	1
Myristic acid	Bacteroides_ovatus	5.11844	4.40534	6.0498	161.88	0.711369	1
Myristic acid	Escherichia_coli	4.66605	3.62229	6.22002	166.546	0.731874	1
Myristic acid	Streptococcus_salivarius	4.62039	3.93197	5.5942	171.167	0.752178	1
Myristic acid	Parabacteroides_merdae	4.27143	3.88607	4.76486	175.438	0.770948	1
Myristic acid	Bifidobacterium_adolescentis	4.16048	3.35825	5.20462	179.599	0.789231	1
Myristic acid	Anaerostipes_hadrus	4.1406	3.68716	4.68753	183.739	0.807426	1
Myristic acid	Blautia_obeum	3.531	3.11798	4.02221	187.27	0.822943	1
Myristic acid	Bacteroides_caccae	3.26961	2.78157	3.92148	190.54	0.837311	1
Myristic acid	Flavonifractor_plautii	2.83866	2.54074	3.19593	193.379	0.849785	1
Myristic acid	Klebsiella_pneumoniae	2.72453	1.96915	3.87968	196.103	0.861758	1
Myristic acid	Dorea_longicatena	2.45406	2.16445	2.79029	198.557	0.872542	1
Myristic acid	Acidaminococcus_intestini	2.43652	1.9746	3.02167	200.994	0.883249	1
Myristic acid	Blautia_gnavus	2.35066	1.97071	2.84646	203.344	0.893579	1
Myristic acid	Alistipes_putredinis	2.28531	1.86333	2.81144	205.63	0.903622	1
Myristic acid	Anaerobutyricum_hallii	2.15531	1.90673	2.45957	207.785	0.913093	1
Myristic acid	Bifidobacterium_bifidum	2.03604	1.60639	2.59601	209.821	0.92204	1
Myristic acid	Bacteroides_fragilis	1.71665	1.30777	2.32889	211.538	0.929584	1
Myristic acid	Akkermansia_muciniphila	1.69493	1.25434	2.28247	213.233	0.937032	1
Myristic acid	Bacteroides_stercoris	1.2795	0.945648	1.774	214.512	0.942655	1
Myristic acid	Alistipes_shahii	1.16337	1.01228	1.36626	215.676	0.947767	1
Myristic acid	Collinsella_intestinalis	1.14296	0.828665	1.67555	216.818	0.95279	0
Myristic acid	Lachnospira_pectinoschiza	0.94733	0.768076	1.17355	217.766	0.956953	0
Myristic acid	Streptococcus_parasanguinis	0.884895	0.733053	1.13414	218.651	0.960841	0
Myristic acid	Ruminococcus_lactaris	0.880339	0.702176	1.17686	219.531	0.96471	0
Myristic acid	Alistipes_finegoldii	0.863447	0.617593	1.26625	220.394	0.968504	0
Myristic acid	Monoglobus_pectinilyticus	0.69141	0.552034	0.895464	221.086	0.971542	0
Myristic acid	Streptococcus_thermophilus	0.643487	0.483386	0.904321	221.729	0.97437	0
Myristic acid	Clostridium_leptum	0.603329	0.513356	0.738477	222.333	0.977021	0
Myristic acid	Coprococcus_eutactus	0.577336	0.384716	0.87507	222.91	0.979558	0
Myristic acid	Gemmiger_formicilis	0.482141	0.414587	0.583895	223.392	0.981677	0
Myristic acid	Blautia_torques	0.456217	0.307678	0.841197	223.848	0.983682	0
Myristic acid	Alistipes_indistinctus	0.38778	0.30971	0.513481	224.236	0.985386	0
Myristic acid	Alistipes_inops	0.321493	0.181507	0.618304	224.558	0.986799	0
Myristic acid	Roseburia_hominis	0.286336	0.214507	0.389831	224.844	0.988057	0
Myristic acid	Phascolarctobacterium_succinatutens	0.251174	0.169435	0.374008	225.095	0.989161	0
Myristic acid	Odoribacter_splanchnicus	0.218721	0.173862	0.277549	225.314	0.990122	0
Myristic acid	Bacteroides_thetaiotaomicron	0.171033	0.109696	0.34885	225.485	0.990874	0
Myristic acid	Bacteroides_xylanisolvens	0.162768	0.105578	0.260632	225.648	0.991589	0
Myristic acid	Veillonella_parvula	0.141672	0.0843975	0.275622	225.789	0.992211	0
Myristic acid	Ligilactobacillus_animalis	0.139969	0.0644948	0.303168	225.929	0.992827	0
Myristic acid	Roseburia_intestinalis	0.116582	0.0748344	0.204977	226.046	0.993339	0
Myristic acid	Dialister_invisus	0.115789	0.0926678	0.145508	226.162	0.993848	0
Myristic acid	Bacteroides_eggerthii	0.111669	0.0662036	0.201731	226.273	0.994338	0
Myristic acid	Megasphaera_elsdenii	0.109645	0.0416113	0.323551	226.383	0.99482	0
Myristic acid	Bacteroides_cellulosilyticus	0.0937667	0.0586316	0.161386	226.477	0.995232	0
Myristic acid	Bacteroides_intestinalis	0.0715965	0.0406169	0.133213	226.548	0.995547	0
Myristic acid	Streptococcus_gallolyticus	0.0682816	0.00268975	0.387982	226.617	0.995847	0
Myristic acid	Dorea_formicigenerans	0.0632031	0.0485995	0.0872605	226.68	0.996125	0
Myristic acid	Bifidobacterium_dentium	0.0568629	0.0302645	0.117452	226.737	0.996375	0
Myristic acid	Klebsiella_variicola	0.0566214	0.0226709	0.149008	226.793	0.996623	0
Myristic acid	Roseburia_inulinivorans	0.0562004	0.040449	0.0782944	226.85	0.99687	0
Myristic acid	Bifidobacterium_breve	0.0514143	0.0267819	0.10062	226.901	0.997096	0
Myristic acid	Veillonella_atypica	0.0495517	0.0306741	0.104326	226.951	0.997314	0
Myristic acid	Eubacterium_ventriosum	0.0494599	0.0376347	0.0664496	227	0.997531	0
Myristic acid	Parabacteroides_johnsonii	0.0493562	0.0232498	0.099534	227.049	0.997748	0
Myristic acid	Catenibacterium_mitsuokai	0.0484191	0.0328849	0.0741379	227.098	0.997961	0
Myristic acid	Bacteroides_faecis	0.0476581	0.0276633	0.086739	227.145	0.99817	0
Myristic acid	Clostridium_symbiosum	0.0322531	0.0196731	0.072476	227.178	0.998312	0
Myristic acid	Bifidobacterium_animalis	0.0276493	0.00907721	0.0743696	227.205	0.998434	0
Myristic acid	Parabacteroides_goldsteinii	0.0268118	0.0150182	0.0483005	227.232	0.998552	0
Myristic acid	Ruminococcus_callidus	0.0213874	0.0123166	0.0373983	227.254	0.998646	0
Myristic acid	Klebsiella_oxytoca	0.0196097	0.00228499	0.0964157	227.273	0.998732	0
Myristic acid	Paraprevotella_xylaniphila	0.019584	0.0106297	0.0398092	227.293	0.998818	0
Myristic acid	Eubacterium_ramulus	0.0193518	0.0123733	0.0306165	227.312	0.998903	0
Myristic acid	Bacteroides_finegoldii	0.0179417	0.00915625	0.0480341	227.33	0.998982	0
Myristic acid	Prevotella_stercorea	0.0161616	0.003759	0.0572079	227.346	0.999053	0
Myristic acid	Limosilactobacillus_reuteri	0.0160825	0.00445486	0.0461849	227.362	0.999123	0
Myristic acid	Haemophilus_parainfluenzae	0.0155397	0.00927902	0.0332449	227.378	0.999192	0
Myristic acid	Hungatella_hathewayi	0.0130088	0.00906305	0.0192496	227.391	0.999249	0
Myristic acid	Veillonella_seminalis	0.0125915	0.000151751	0.0439802	227.403	0.999304	0
Myristic acid	Megamonas_funiformis	0.0120308	0.00635386	0.0224028	227.415	0.999357	0
Myristic acid	Prevotella_buccae	0.0108444	0.00115961	0.0558873	227.426	0.999405	0
Myristic acid	Desulfovibrio_piger	0.00982688	0.00519535	0.0171066	227.436	0.999448	0
Myristic acid	Holdemanella_biformis	0.00862738	0.00337238	0.0235154	227.445	0.999486	0
Myristic acid	Dialister_succinatiphilus	0.00793181	0	0.0476299	227.453	0.999521	0
Myristic acid	Fusobacterium_ulcerans	0.00778977	0.00263194	0.0208894	227.46	0.999555	0
Myristic acid	Fusobacterium_mortiferum	0.00758683	0.000455569	0.0284354	227.468	0.999588	0
Myristic acid	Coprobacter_fastidiosus	0.00727009	0.00388516	0.0136364	227.475	0.99962	0
Myristic acid	Citrobacter_freundii	0.00699624	0.00210625	0.0190044	227.482	0.999651	0
Myristic acid	Enterococcus_faecium	0.00581551	0.00287711	0.0136018	227.488	0.999676	0
Myristic acid	Bacteroides_clarus	0.00530319	0.00207766	0.0126681	227.493	0.9997	0
Myristic acid	Anaeroglobus_geminatus	0.00506012	1.24771e-06	0.0294753	227.498	0.999722	0
Myristic acid	Streptococcus_anginosus	0.00504908	0.00296743	0.0103123	227.504	0.999744	0
Myristic acid	Lactococcus_lactis	0.004873	0.00336086	0.00714723	227.508	0.999766	0
Myristic acid	Enterococcus_faecalis	0.00439413	0.0019118	0.00953368	227.513	0.999785	0
Myristic acid	Rothia_mucilaginosa	0.00403764	0.00209039	0.0105949	227.517	0.999803	0
Myristic acid	Klebsiella_aerogenes	0.00384234	0.000176743	0.0216704	227.521	0.999819	0
Myristic acid	Morganella_morganii	0.00329658	1.5633e-05	0.01395	227.524	0.999834	0
Myristic acid	Fusobacterium_nucleatum	0.00301711	8.1604e-05	0.0162774	227.527	0.999847	0
Myristic acid	Gardnerella_vaginalis	0.00293035	0.000587053	0.0135487	227.53	0.99986	0
Myristic acid	Actinomyces_graevenitzii	0.00254136	0.00130818	0.00714157	227.532	0.999871	0
Myristic acid	Oxalobacter_formigenes	0.0023566	0.00142264	0.0039749	227.535	0.999882	0
Myristic acid	Butyricimonas_synergistica	0.00217371	0.00143473	0.00335071	227.537	0.999891	0
Myristic acid	Eubacterium_limosum	0.00210678	0.00106096	0.00470598	227.539	0.9999	0
Myristic acid	Clostridium_perfringens	0.00209774	0.000516153	0.0060417	227.541	0.99991	0
Myristic acid	Prevotella_timonensis	0.00175976	0.000678192	0.00480221	227.543	0.999917	0
Myristic acid	Enterococcus_gallinarum	0.00171281	0.000679018	0.00478755	227.545	0.999925	0
Myristic acid	Lactobacillus_johnsonii	0.00169309	9.62997e-06	0.00598421	227.546	0.999932	0
Myristic acid	Paraprevotella_clara	0.00165364	0.00037321	0.00495092	227.548	0.99994	0
Myristic acid	Tyzzerella_nexilis	0.00145419	0.000394552	0.0055213	227.549	0.999946	0
Myristic acid	Lactobacillus_delbrueckii	0.00131777	0.00057627	0.00297194	227.551	0.999952	0
Myristic acid	Klebsiella_michiganensis	0.00127712	0.000183086	0.00613532	227.552	0.999957	0
Myristic acid	Fusobacterium_varium	0.00116537	0.000133829	0.00608791	227.553	0.999963	0
Myristic acid	Proteus_mirabilis	0.00109346	0.000232772	0.00316619	227.554	0.999967	0
Myristic acid	Actinomyces_johnsonii	0.000930448	0.000194045	0.00435385	227.555	0.999971	0
Myristic acid	Comamonas_testosteroni	0.000928038	0	0.00496202	227.556	0.999975	0
Myristic acid	Lactobacillus_gasseri	0.000909281	0.000447352	0.00185617	227.557	0.999979	0
Myristic acid	Staphylococcus_epidermidis	0.000830446	0	0.00295571	227.558	0.999983	0
Myristic acid	Actinomyces_naeslundii	0.000695752	0.000462907	0.00107859	227.559	0.999986	0
Myristic acid	Enterococcus_casseliflavus	0.000659187	0.000216165	0.00172839	227.559	0.999989	0
Myristic acid	Lactobacillus_amylovorus	0.000516227	0	0.00310625	227.56	0.999991	0
Myristic acid	Coprobacter_secundus	0.000481676	0.000115224	0.00145912	227.56	0.999993	0
Myristic acid	Lactobacillus_crispatus	0.000455064	3.10765e-05	0.00162942	227.561	0.999995	0
Myristic acid	Hafnia_paralvei	0.000372859	0	0.00221032	227.561	0.999997	0
Myristic acid	Pseudoflavonifractor_capillosus	0.000370688	0.000113424	0.0014621	227.561	0.999999	0
Myristic acid	Mitsuokella_jalaludinii	0.000337857	0	0.00121168	227.562	1	0
Myristic acid	Megasphaera_micronuciformis	0.000325373	0	0.00195683	227.562	1	0
Myristic acid	Pseudomonas_aeruginosa	0.000278595	4.83379e-05	0.00126085	227.562	1	0
Myristic acid	Sutterella_parvirubra	0.000196922	0.000106878	0.000344104	227.563	1	0
Myristic acid	Leuconostoc_mesenteroides	0.000196552	4.10138e-05	0.000814855	227.563	1	0
Myristic acid	Citrobacter_braakii	0.000167265	0	0.000998972	227.563	1.00001	0
Myristic acid	Stenotrophomonas_maltophilia	0.000161204	0	0.000961817	227.563	1.00001	0
Myristic acid	Clostridioides_difficile	0.000119954	2.80489e-05	0.000426682	227.563	1.00001	0
Myristic acid	Clostridium_butyricum	6.39149e-05	0	0.000382266	227.563	1.00001	0
Myristic acid	Campylobacter_coli	4.8447e-05	0	0.000290229	227.563	1.00001	0
Myristic acid	Staphylococcus_aureus	4.40306e-05	5.38226e-06	0.000164894	227.563	1.00001	0
Myristic acid	Lactobacillus_acidophilus	3.82074e-05	0	0.000138434	227.563	1.00001	0
Myristic acid	Campylobacter_concisus	3.08023e-05	0	0.000185679	227.563	1.00001	0
Myristic acid	Peptostreptococcus_anaerobius	2.99313e-05	0	0.000132202	227.564	1.00001	0
Myristic acid	Citrobacter_koseri	1.15433e-05	0	6.95321e-05	227.564	1.00001	0
Myristic acid	Campylobacter_hominis	1.07979e-05	0	5.36697e-05	227.564	1.00001	0
Myristic acid	Mitsuokella_multacida	8.9902e-06	0	4.27104e-05	227.564	1.00001	0
Myristic acid	Raoultella_ornithinolytica	4.25003e-06	0	2.53486e-05	227.564	1.00001	0
Myristic acid	Porphyromonas_gingivalis	3.95793e-06	0	2.39083e-05	227.564	1.00001	0
Myristic acid	Neisseria_sicca	1.83364e-06	0	1.10642e-05	227.564	1.00001	0
Myristic acid	Oribacterium_parvum	-1.52749e-09	-7.64526e-09	0	227.564	1.00001	0
Myristic acid	Eubacterium_nodatum	-1.54153e-09	-9.17431e-09	0	227.564	1.00001	0
Myristic acid	Dysgonomonas_gadei	-4.64798e-09	-2.75229e-08	0	227.564	1.00001	0
Myristic acid	Lawsonella_clevelandensis	-7.65924e-09	-2.29358e-08	-1.52905e-09	227.564	1.00001	0
Myristic acid	Finegoldia_magna	-7.6674e-09	-2.75229e-08	-1.52905e-09	227.564	1.00001	0
Myristic acid	Actinobaculum_massiliense	-1.07441e-08	-3.82263e-08	0	227.564	1.00001	0
Myristic acid	Stenotrophomonas_rhizophila	-1.21321e-08	-7.33945e-08	0	227.564	1.00001	0
Myristic acid	Prevotella_oralis	-1.37843e-08	-8.25688e-08	0	227.564	1.00001	0
Myristic acid	Gemella_haemolysans	-1.38028e-08	-4.74006e-08	-4.58716e-09	227.564	1.00001	0
Myristic acid	Sneathia_amnii	-1.83747e-08	-1.10092e-07	0	227.564	1.00001	0
Myristic acid	Prevotella_multisaccharivorax	-2.00172e-08	-1.19266e-07	0	227.564	1.00001	0
Myristic acid	Dialister_micraerophilus	-2.58691e-08	-1.55963e-07	0	227.564	1.00001	0
Myristic acid	Cetobacterium_somerae	-7.80768e-08	-4.6789e-07	0	227.564	1.00001	0
Myristic acid	Streptococcus_mitis	-8.24817e-08	-1.78408e-07	-4.28135e-08	227.564	1.00001	0
Myristic acid	Proteus_penneri	-8.69206e-08	-5.22936e-07	0	227.564	1.00001	0
Myristic acid	Succinatimonas_hippei	-8.8704e-08	-2.53823e-07	-2.29358e-08	227.564	1.00001	0
Myristic acid	Citrobacter_werkmanii	-9.33722e-08	-3.2263e-07	-2.14067e-08	227.564	1.00001	0
Myristic acid	Leclercia_adecarboxylata	-9.58874e-08	-4.54822e-07	0	227.564	1.00001	0
Myristic acid	Aeromonas_media	-1.04152e-07	-6.23853e-07	0	227.564	1.00001	0
Myristic acid	Terrisporobacter_othiniensis	-1.14765e-07	-4.43425e-07	-2.44648e-08	227.564	1.00001	0
Myristic acid	Barnesiella_viscericola	-1.37439e-07	-8.25688e-07	0	227.564	1.00001	0
Myristic acid	Phocaeicola_sartorii	-2.51286e-07	-1.26147e-06	0	227.564	1.00001	0
Myristic acid	Citrobacter_portucalensis	-4.74286e-07	-1.65443e-06	-4.89297e-08	227.564	1.00001	0
Myristic acid	Enterobacter_mori	-4.80708e-07	-2.78287e-06	0	227.564	1.00001	0
Myristic acid	Alloscardovia_omnicolens	-6.4658e-07	-1.79319e-06	-3.28746e-07	227.564	1.00001	0
Myristic acid	Raoultella_planticola	-1.02861e-06	-2.87984e-06	-3.01223e-07	227.564	1.00001	0
Myristic acid	Kluyvera_cryocrescens	-1.07909e-06	-6.42202e-06	0	227.564	1.00001	0
Myristic acid	Megamonas_hypermegale	-1.21056e-06	-3.92966e-06	-3.99083e-07	227.564	1.00001	0
Myristic acid	Bifidobacterium_gallinarum	-2.04211e-06	-7.64833e-06	-5.65749e-07	227.564	1.00001	0
Myristic acid	Comilactobacillus_farciminis	-4.47314e-06	-1.70642e-05	0	227.564	1.00001	0
Myristic acid	Cloacibacillus_porcorum	-6.17887e-06	-1.42368e-05	-2.72324e-06	227.564	1.00001	0
Myristic acid	Muribaculum_intestinale	-6.74243e-06	-2.34343e-05	0	227.564	1.00001	0
Myristic acid	Campylobacter_gracilis	-8.27864e-06	-1.55457e-05	-4.48318e-06	227.564	1.00001	0
Myristic acid	Victivallis_vadensis	-1.46949e-05	-3.91682e-05	-7.05657e-06	227.564	1.00001	0
Myristic acid	Turicimonas_muris	-4.20375e-05	-6.11586e-05	-3.2177e-05	227.563	1.00001	0
Myristic acid	Enorma_massiliensis	-0.000213247	-0.000493766	-0.000100276	227.563	1.00001	0
Myristic acid	Barnesiella_intestinihominis	-0.000382442	-0.00049562	-0.000303231	227.563	1	0
Myristic acid	Blautia_coccoides	-0.000518526	-0.000926763	-0.000329846	227.562	1	0
Myristic acid	Parasutterella_excrementihominis	-0.000591136	-0.00069067	-0.000505338	227.562	1	0
Nicotinic acid	Bacteroides_uniformis	67.2603	62.3739	72.6859	67.2603	0.0981308	1
Nicotinic acid	Bacteroides_vulgatus	50.5018	46.4844	54.9241	117.762	0.171811	1
Nicotinic acid	Faecalibacterium_prausnitzii	40.0686	36.7474	43.6832	157.831	0.23027	1
Nicotinic acid	Bacteroides_stercoris	38.089	32.9654	44.0474	195.92	0.285841	1
Nicotinic acid	Eubacterium_rectale	27.8567	24.6134	31.4005	223.776	0.326483	1
Nicotinic acid	Bifidobacterium_longum	23.6556	19.9398	28.5064	247.432	0.360996	1
Nicotinic acid	Ruminococcus_bromii	21.4213	18.7269	24.4657	268.853	0.392249	1
Nicotinic acid	Akkermansia_muciniphila	19.4825	16.6044	23.1734	288.336	0.420674	1
Nicotinic acid	Parabacteroides_distasonis	18.5958	16.7215	21.0301	306.932	0.447804	1
Nicotinic acid	Blautia_wexlerae	17.5864	15.0587	20.7082	324.518	0.473462	1
Nicotinic acid	Prevotella_copri	16.5415	12.0846	22.5402	341.059	0.497596	1
Nicotinic acid	Eubacterium_siraeum	16.2169	13.7365	19.2276	357.276	0.521256	1
Nicotinic acid	Bacteroides_dorei	16.0868	13.7139	18.8868	373.363	0.544726	1
Nicotinic acid	Bifidobacterium_adolescentis	15.3399	12.0717	19.645	388.703	0.567106	1
Nicotinic acid	Fusicatenibacter_saccharivorans	14.7395	13.3761	16.2699	403.443	0.588611	1
Nicotinic acid	Collinsella_aerofaciens	13.7432	12.2222	15.5552	417.186	0.608662	1
Nicotinic acid	Alistipes_putredinis	13.3159	12.245	14.528	430.502	0.628089	1
Nicotinic acid	Roseburia_faecis	12.0432	10.3046	14.1789	442.545	0.64566	1
Nicotinic acid	Alistipes_finegoldii	10.8873	9.01914	13.5581	453.432	0.661544	1
Nicotinic acid	Blautia_obeum	10.5727	9.261	12.2903	464.005	0.67697	1
Nicotinic acid	Bifidobacterium_pseudocatenulatum	10.1268	7.74862	13.4442	474.132	0.691744	1
Nicotinic acid	Bacteroides_ovatus	9.77453	8.38331	11.5455	483.906	0.706005	1
Nicotinic acid	Bacteroides_thetaiotaomicron	9.62659	8.26423	11.7518	493.533	0.72005	1
Nicotinic acid	Streptococcus_salivarius	8.77344	7.45481	10.5238	502.306	0.73285	1
Nicotinic acid	Escherichia_coli	8.36102	6.39064	11.5187	510.667	0.745049	1
Nicotinic acid	Bacteroides_caccae	8.27037	7.12707	9.80822	518.938	0.757115	1
Nicotinic acid	Anaerostipes_hadrus	8.19364	7.28011	9.29197	527.131	0.769069	1
Nicotinic acid	Parabacteroides_merdae	7.8401	7.13917	8.70567	534.971	0.780508	1
Nicotinic acid	Bacteroides_eggerthii	7.74222	5.84212	10.2636	542.714	0.791803	1
Nicotinic acid	Blautia_torques	7.58168	6.45518	9.71714	550.295	0.802865	1
Nicotinic acid	Flavonifractor_plautii	7.56873	6.77322	8.64193	557.864	0.813907	1
Nicotinic acid	Bifidobacterium_bifidum	7.22871	5.42844	10.0282	565.093	0.824454	1
Nicotinic acid	Dorea_longicatena	6.75436	6.00707	7.60011	571.847	0.834308	1
Nicotinic acid	Blautia_gnavus	6.71082	5.55617	8.32657	578.558	0.844099	1
Nicotinic acid	Anaerobutyricum_hallii	6.25176	5.54998	7.11534	584.81	0.85322	1
Nicotinic acid	Acidaminococcus_intestini	6.13402	5.05749	7.4416	590.944	0.86217	1
Nicotinic acid	Bacteroides_cellulosilyticus	5.63825	4.61866	6.9445	596.582	0.870396	1
Nicotinic acid	Klebsiella_pneumoniae	5.14843	3.65166	7.41346	601.73	0.877907	1
Nicotinic acid	Bacteroides_fragilis	5.04274	3.82327	6.9517	606.773	0.885264	1
Nicotinic acid	Ruthenibacterium_lactatiformans	4.11974	3.55189	4.98082	610.893	0.891275	1
Nicotinic acid	Methanobrevibacter_smithii	3.35992	2.73548	4.23281	614.253	0.896177	1
Nicotinic acid	Bacteroides_xylanisolvens	2.95387	2.32134	3.89116	617.207	0.900487	1
Nicotinic acid	Odoribacter_splanchnicus	2.79095	2.52321	3.11391	619.998	0.904559	1
Nicotinic acid	Roseburia_intestinalis	2.78795	2.36132	3.37966	622.786	0.908626	1
Nicotinic acid	Roseburia_inulinivorans	2.78144	2.3907	3.23358	625.567	0.912684	1
Nicotinic acid	Streptococcus_parasanguinis	2.62985	2.15845	3.36644	628.197	0.916521	1
Nicotinic acid	Lachnospira_pectinoschiza	2.46831	2.04245	3.00969	630.665	0.920122	1
Nicotinic acid	Coprococcus_comes	2.29271	2.00527	2.63933	632.958	0.923467	1
Nicotinic acid	Ruminococcus_lactaris	2.24185	1.83044	2.85278	635.2	0.926738	1
Nicotinic acid	Alistipes_shahii	2.17483	1.88654	2.55493	637.375	0.929911	1
Nicotinic acid	Dorea_formicigenerans	2.04763	1.80624	2.37072	639.422	0.932898	1
Nicotinic acid	Phocaeicola_plebeius	1.87731	1.32679	2.64114	641.299	0.935637	1
Nicotinic acid	Bacteroides_intestinalis	1.83281	1.35316	2.56795	643.132	0.938311	1
Nicotinic acid	Coprococcus_eutactus	1.82724	1.22728	2.84614	644.96	0.940977	1
Nicotinic acid	Streptococcus_thermophilus	1.82636	1.42888	2.40601	646.786	0.943642	1
Nicotinic acid	Collinsella_intestinalis	1.82615	1.34472	2.65845	648.612	0.946306	1
Nicotinic acid	Klebsiella_variicola	1.76077	1.20064	2.658	650.373	0.948875	1
Nicotinic acid	Bacteroides_faecis	1.70473	1.33124	2.21106	652.078	0.951362	0
Nicotinic acid	Roseburia_hominis	1.64687	1.43594	1.91074	653.724	0.953765	0
Nicotinic acid	Clostridium_innocuum	1.63255	1.28482	2.20676	655.357	0.956147	0
Nicotinic acid	Coprococcus_catus	1.53933	1.30687	1.81077	656.896	0.958393	0
Nicotinic acid	Barnesiella_intestinihominis	1.49063	1.26279	1.7582	658.387	0.960567	0
Nicotinic acid	Bacteroides_salyersiae	1.36702	1.08946	1.71558	659.754	0.962562	0
Nicotinic acid	Parabacteroides_goldsteinii	1.18738	0.869068	1.90508	660.941	0.964294	0
Nicotinic acid	Alistipes_indistinctus	1.01091	0.828582	1.2709	661.952	0.965769	0
Nicotinic acid	Gemmiger_formicilis	0.907953	0.780044	1.09574	662.86	0.967094	0
Nicotinic acid	Monoglobus_pectinilyticus	0.855742	0.705499	1.0675	663.716	0.968342	0
Nicotinic acid	Bacteroides_finegoldii	0.850414	0.657939	1.1229	664.566	0.969583	0
Nicotinic acid	Bifidobacterium_breve	0.838852	0.523436	1.42516	665.405	0.970807	0
Nicotinic acid	Bifidobacterium_dentium	0.836413	0.584177	1.24032	666.242	0.972027	0
Nicotinic acid	Clostridium_leptum	0.792289	0.681565	0.950929	667.034	0.973183	0
Nicotinic acid	Collinsella_stercoris	0.744077	0.484029	1.25094	667.778	0.974269	0
Nicotinic acid	Prevotella_stercorea	0.743929	0.31093	1.67262	668.522	0.975354	0
Nicotinic acid	Streptococcus_lutetiensis	0.672902	0.353984	1.32794	669.195	0.976336	0
Nicotinic acid	Phascolarctobacterium_succinatutens	0.670433	0.464257	0.975049	669.865	0.977314	0
Nicotinic acid	Enterocloster_bolteae	0.613214	0.484521	0.840531	670.478	0.978209	0
Nicotinic acid	Cloacibacillus_evryensis	0.607885	0.402073	0.958331	671.086	0.979096	0
Nicotinic acid	Eisenbergiella_tayi	0.575625	0.386227	0.91107	671.662	0.979935	0
Nicotinic acid	Paraprevotella_xylaniphila	0.543431	0.42502	0.71005	672.205	0.980728	0
Nicotinic acid	Alistipes_inops	0.537517	0.330357	0.893573	672.743	0.981512	0
Nicotinic acid	Intestinimonas_butyriciproducens	0.502042	0.40865	0.633811	673.245	0.982245	0
Nicotinic acid	Blautia_hydrogenotrophica	0.500468	0.399565	0.667149	673.745	0.982975	0
Nicotinic acid	Enterocloster_clostridioformis	0.490207	0.377709	0.664507	674.236	0.98369	0
Nicotinic acid	Eubacterium_ramulus	0.488219	0.396482	0.605624	674.724	0.984403	0
Nicotinic acid	Clostridium_symbiosum	0.469513	0.380449	0.686357	675.193	0.985088	0
Nicotinic acid	Hungatella_hathewayi	0.453717	0.353656	0.604757	675.647	0.98575	0
Nicotinic acid	Bifidobacterium_animalis	0.442703	0.256147	0.821219	676.09	0.986395	0
Nicotinic acid	Blautia_hansenii	0.437971	0.313473	0.625916	676.528	0.987034	0
Nicotinic acid	Bacteroides_clarus	0.423715	0.140159	1.35395	676.951	0.987653	0
Nicotinic acid	Odoribacter_laneus	0.389301	0.219299	0.822893	677.341	0.988221	0
Nicotinic acid	Streptococcus_vestibularis	0.388924	0.260521	0.684028	677.73	0.988788	0
Nicotinic acid	Phocaeicola_coprocola	0.347272	0.232386	0.515066	678.077	0.989295	0
Nicotinic acid	Faecalitalea_cylindroides	0.343281	0.224322	0.531338	678.42	0.989795	0
Nicotinic acid	Blautia_producta	0.332321	0.252022	0.475192	678.753	0.99028	0
Nicotinic acid	Coprobacter_fastidiosus	0.323952	0.239274	0.452069	679.077	0.990753	0
Nicotinic acid	Bifidobacterium_pseudolongum	0.313233	0.125306	0.815258	679.39	0.99121	0
Nicotinic acid	Desulfovibrio_piger	0.289924	0.199462	0.4115	679.68	0.991633	0
Nicotinic acid	Klebsiella_aerogenes	0.281582	0.0934485	0.905496	679.961	0.992044	0
Nicotinic acid	Citrobacter_freundii	0.280999	0.0616712	1.28064	680.242	0.992454	0
Nicotinic acid	Veillonella_parvula	0.27522	0.163624	0.537123	680.517	0.992855	0
Nicotinic acid	Parabacteroides_johnsonii	0.221538	0.154239	0.317797	680.739	0.993179	0
Nicotinic acid	Streptococcus_mutans	0.211297	0.144098	0.400083	680.95	0.993487	0
Nicotinic acid	Megasphaera_elsdenii	0.208794	0.0721325	0.62633	681.159	0.993791	0
Nicotinic acid	Lactococcus_lactis	0.196537	0.136979	0.31558	681.356	0.994078	0
Nicotinic acid	Catenibacterium_mitsuokai	0.178058	0.118491	0.294851	681.534	0.994338	0
Nicotinic acid	Alistipes_onderdonkii	0.166488	0.0846151	0.432485	681.7	0.994581	0
Nicotinic acid	Streptococcus_gallolyticus	0.164694	0.0212369	0.795478	681.865	0.994821	0
Nicotinic acid	Bilophila_wadsworthia	0.162628	0.146622	0.180646	682.027	0.995058	0
Nicotinic acid	Holdemanella_biformis	0.161148	0.102512	0.26007	682.189	0.995293	0
Nicotinic acid	Eubacterium_ventriosum	0.140297	0.10925	0.181244	682.329	0.995498	0
Nicotinic acid	Dialister_invisus	0.13753	0.11012	0.175544	682.466	0.995699	0
Nicotinic acid	Intestinibacter_bartlettii	0.12435	0.0986187	0.157268	682.591	0.99588	0
Nicotinic acid	Veillonella_atypica	0.120525	0.0357305	0.512461	682.711	0.996056	0
Nicotinic acid	Turicibacter_sanguinis	0.115239	0.0795371	0.202405	682.827	0.996224	0
Nicotinic acid	Enterococcus_avium	0.10066	0.0635417	0.16538	682.927	0.996371	0
Nicotinic acid	Butyricimonas_synergistica	0.0996337	0.0776785	0.138622	683.027	0.996516	0
Nicotinic acid	Enterococcus_faecalis	0.0879424	0.0475951	0.166341	683.115	0.996645	0
Nicotinic acid	Lacrimispora_saccharolytica	0.0809296	0.0544468	0.122167	683.196	0.996763	0
Nicotinic acid	Klebsiella_oxytoca	0.0803012	0.0195193	0.245119	683.276	0.99688	0
Nicotinic acid	Actinomyces_oris	0.0730084	0.0600862	0.0913615	683.349	0.996987	0
Nicotinic acid	Bifidobacterium_scardovii	0.0686345	0.0271045	0.151572	683.418	0.997087	0
Nicotinic acid	Anaerostipes_caccae	0.0675497	0.0395347	0.166002	683.485	0.997185	0
Nicotinic acid	Paraprevotella_clara	0.0645473	0.0369209	0.110784	683.55	0.997279	0
Nicotinic acid	Anaeroglobus_geminatus	0.0611437	0.0224029	0.155168	683.611	0.997369	0
Nicotinic acid	Enterocloster_asparagiformis	0.0597512	0.0478049	0.0774684	683.671	0.997456	0
Nicotinic acid	Ruminococcus_callidus	0.0560453	0.0350602	0.090507	683.727	0.997538	0
Nicotinic acid	Porphyromonas_asaccharolytica	0.055743	0.0273204	0.133015	683.782	0.997619	0
Nicotinic acid	Rothia_mucilaginosa	0.0541164	0.0405716	0.089826	683.837	0.997698	0
Nicotinic acid	Enterocloster_citroniae	0.0528582	0.0433545	0.0680546	683.889	0.997775	0
Nicotinic acid	Tyzzerella_nexilis	0.0511828	0.028829	0.0975459	683.941	0.99785	0
Nicotinic acid	Streptococcus_gordonii	0.0508633	0.0376135	0.069917	683.991	0.997924	0
Nicotinic acid	Bacteroides_pectinophilus	0.0471445	0.00230445	0.167258	684.039	0.997993	0
Nicotinic acid	Prevotella_timonensis	0.0452256	0.0131867	0.186959	684.084	0.998059	0
Nicotinic acid	Bacteroides_nordii	0.0431063	0.0268169	0.0730632	684.127	0.998121	0
Nicotinic acid	Oxalobacter_formigenes	0.0415922	0.0288638	0.0654126	684.169	0.998182	0
Nicotinic acid	Bacteroides_fluxus	0.040439	0.000795021	0.156215	684.209	0.998241	0
Nicotinic acid	Acidaminococcus_fermentans	0.0403193	0.000242862	0.140671	684.249	0.9983	0
Nicotinic acid	Veillonella_dispar	0.0394517	0.0202723	0.107678	684.289	0.998358	0
Nicotinic acid	Schaalia_odontolytica	0.0387379	0.0326845	0.046429	684.328	0.998414	0
Nicotinic acid	Ruminococcus_chamellensis	0.0380681	0.00263119	0.137904	684.366	0.99847	0
Nicotinic acid	Pseudomonas_aeruginosa	0.0371134	0.00771402	0.172419	684.403	0.998524	0
Nicotinic acid	Haemophilus_parainfluenzae	0.0349385	0.0217116	0.0696108	684.438	0.998575	0
Nicotinic acid	Eubacterium_limosum	0.0348688	0.020396	0.0701397	684.473	0.998626	0
Nicotinic acid	Clostridium_disporicum	0.0347942	0.0225222	0.0553256	684.507	0.998676	0
Nicotinic acid	Streptococcus_sanguinis	0.0343689	0.0236845	0.058616	684.542	0.998726	0
Nicotinic acid	Raoultella_ornithinolytica	0.0316814	5.09908e-05	0.189397	684.573	0.998773	0
Nicotinic acid	Citrobacter_youngae	0.0297547	0.00753961	0.131037	684.603	0.998816	0
Nicotinic acid	Streptococcus_mitis	0.0296361	0.0208987	0.0441651	684.633	0.998859	0
Nicotinic acid	Anaerotruncus_colihominis	0.0288216	0.0171704	0.0536811	684.662	0.998901	0
Nicotinic acid	Actinomyces_graevenitzii	0.0281852	0.0197352	0.0532306	684.69	0.998943	0
Nicotinic acid	Staphylococcus_aureus	0.0272846	0.00134373	0.154447	684.717	0.998982	0
Nicotinic acid	Megamonas_funiformis	0.0268936	0.0150186	0.0479263	684.744	0.999022	0
Nicotinic acid	Morganella_morganii	0.0268828	0.0079618	0.0872992	684.771	0.999061	0
Nicotinic acid	Ligilactobacillus_ruminis	0.025992	0.00705186	0.0978952	684.797	0.999099	0
Nicotinic acid	Clostridium_perfringens	0.0247416	0.0099686	0.0555381	684.822	0.999135	0
Nicotinic acid	Bifidobacterium_catenulatum	0.0246803	0.00949171	0.0602509	684.846	0.999171	0
Nicotinic acid	Coprobacillus_cateniformis	0.024431	0.0118049	0.0724495	684.871	0.999206	0
Nicotinic acid	Alistipes_timonensis	0.0224666	0.012301	0.0534111	684.893	0.999239	0
Nicotinic acid	Escherichia_fergusonii	0.0219117	0	0.13107	684.915	0.999271	0
Nicotinic acid	Prevotella_buccae	0.0215552	0.00234278	0.111896	684.937	0.999303	0
Nicotinic acid	Lactobacillus_amylovorus	0.0183136	0	0.0934546	684.955	0.999329	0
Nicotinic acid	Corynebacterium_argentoratense	0.0173175	0.00629403	0.0533693	684.972	0.999355	0
Nicotinic acid	Prevotella_bivia	0.0159626	0.00754353	0.0355827	684.988	0.999378	0
Nicotinic acid	Lactiplantibacillus_plantarum	0.0154792	0.00852261	0.0336061	685.004	0.999401	0
Nicotinic acid	Streptococcus_oralis	0.0152488	0.00924399	0.0305658	685.019	0.999423	0
Nicotinic acid	Eubacterium_callanderi	0.0152367	0.0106704	0.0226148	685.034	0.999445	0
Nicotinic acid	Rothia_dentocariosa	0.0150174	0.0106699	0.0230035	685.049	0.999467	0
Nicotinic acid	Veillonella_seminalis	0.0133395	0.000919595	0.0457768	685.063	0.999486	0
Nicotinic acid	Clostridioides_difficile	0.0130855	0.00328191	0.0561864	685.076	0.999505	0
Nicotinic acid	Coprobacter_secundus	0.0128136	0.00698992	0.0256996	685.088	0.999524	0
Nicotinic acid	Rikenella_microfusus	0.0122577	0	0.0728694	685.101	0.999542	0
Nicotinic acid	Fusobacterium_ulcerans	0.0117864	0.00437003	0.0271604	685.112	0.999559	0
Nicotinic acid	Propionibacterium_freudenreichii	0.0115444	0.00588888	0.0283198	685.124	0.999576	0
Nicotinic acid	Alloscardovia_omnicolens	0.0115443	0.00715859	0.0210972	685.136	0.999593	0
Nicotinic acid	Prevotella_corporis	0.0109794	0.00645872	0.0193534	685.147	0.999609	0
Nicotinic acid	Gemella_sanguinis	0.0109596	0.00819027	0.015092	685.157	0.999625	0
Nicotinic acid	Streptococcus_australis	0.010862	0.00683005	0.0197948	685.168	0.999641	0
Nicotinic acid	Limosilactobacillus_fermentum	0.0107104	0.00247681	0.0356039	685.179	0.999656	0
Nicotinic acid	Parabacteroides_gordonii	0.00964668	0.00386972	0.0229939	685.189	0.99967	0
Nicotinic acid	Klebsiella_michiganensis	0.00845053	0.00291823	0.0219711	685.197	0.999683	0
Nicotinic acid	Fusobacterium_mortiferum	0.008065	0.000980581	0.0289837	685.205	0.999695	0
Nicotinic acid	Proteus_mirabilis	0.00797629	0.00316741	0.0200117	685.213	0.999706	0
Nicotinic acid	Corynebacterium_amycolatum	0.00795529	0.000884372	0.04148	685.221	0.999718	0
Nicotinic acid	Prevotella_disiens	0.00794848	0.00386759	0.0174816	685.229	0.999729	0
Nicotinic acid	Lactobacillus_delbrueckii	0.00792474	0.00343517	0.0178272	685.237	0.999741	0
Nicotinic acid	Dialister_succinatiphilus	0.00787151	0	0.0476542	685.245	0.999752	0
Nicotinic acid	Megamonas_hypermegale	0.00709102	0.0033324	0.0145322	685.252	0.999763	0
Nicotinic acid	Schaalia_turicensis	0.00706924	0.0030829	0.0156568	685.259	0.999773	0
Nicotinic acid	Peptostreptococcus_anaerobius	0.00700976	0.0016521	0.0261903	685.266	0.999783	0
Nicotinic acid	Fusobacterium_varium	0.00682935	0.000816006	0.0355758	685.273	0.999793	0
Nicotinic acid	Leuconostoc_mesenteroides	0.00652849	0.00314911	0.0144973	685.279	0.999803	0
Nicotinic acid	Enterococcus_durans	0.00612869	0.00146426	0.0183817	685.286	0.999812	0
Nicotinic acid	Actinomyces_naeslundii	0.00597213	0.00438264	0.00838994	685.292	0.99982	0
Nicotinic acid	Clostridium_paraputrificum	0.00574359	0.00244644	0.0170493	685.297	0.999829	0
Nicotinic acid	Hafnia_paralvei	0.00564246	0.000351356	0.0194578	685.303	0.999837	0
Nicotinic acid	Eggerthella_lenta	0.00549527	0.00285306	0.0103979	685.308	0.999845	0
Nicotinic acid	Enterococcus_casseliflavus	0.0053352	0.00247647	0.0116439	685.314	0.999853	0
Nicotinic acid	Citrobacter_amalonaticus	0.00508097	0.00247981	0.00989953	685.319	0.99986	0
Nicotinic acid	Allisonella_histaminiformans	0.00501815	0.00305005	0.00829376	685.324	0.999868	0
Nicotinic acid	Fusobacterium_nucleatum	0.00491505	8.5211e-05	0.0273236	685.329	0.999875	0
Nicotinic acid	Butyricimonas_virosa	0.00470921	0.00082798	0.0219468	685.333	0.999882	0
Nicotinic acid	Aeromonas_veronii	0.00460233	0	0.027538	685.338	0.999888	0
Nicotinic acid	Citrobacter_braakii	0.00438986	0.00161305	0.00990128	685.342	0.999895	0
Nicotinic acid	Victivallis_vadensis	0.00433877	0.00204549	0.0117411	685.347	0.999901	0
Nicotinic acid	Porphyromonas_uenonis	0.00405166	0.00116755	0.0155168	685.351	0.999907	0
Nicotinic acid	Catabacter_hongkongensis	0.00364461	0.00266644	0.00507266	685.354	0.999912	0
Nicotinic acid	Megasphaera_micronuciformis	0.00363111	0.000319515	0.0156459	685.358	0.999918	0
Nicotinic acid	Streptococcus_infantis	0.00343844	0.00226127	0.00525643	685.362	0.999923	0
Nicotinic acid	Aeromonas_caviae	0.00313427	0	0.0186519	685.365	0.999927	0
Nicotinic acid	Citrobacter_koseri	0.00275915	0.000279749	0.0130116	685.367	0.999931	0
Nicotinic acid	Paucilactobacillus_vaccinostercus	0.00265415	0.000744657	0.00969614	685.37	0.999935	0
Nicotinic acid	Atopobium_vaginae	0.00262441	0.000763436	0.00741143	685.373	0.999939	0
Nicotinic acid	Kosakonia_cowanii	0.00249563	0	0.0149663	685.375	0.999943	0
Nicotinic acid	Prevotella_histicola	0.00221481	0	0.0132995	685.377	0.999946	0
Nicotinic acid	Clostridium_celatum	0.00221329	0.000456484	0.00687303	685.38	0.999949	0
Nicotinic acid	Peptoniphilus_harei	0.0021077	0.000397713	0.00895803	685.382	0.999952	0
Nicotinic acid	Enterococcus_raffinosus	0.00207527	0.000364757	0.00963415	685.384	0.999955	0
Nicotinic acid	Bifidobacterium_angulatum	0.00177348	0	0.0106526	685.386	0.999958	0
Nicotinic acid	Lacticaseibacillus_rhamnosus	0.00168143	3.25777e-05	0.00979867	685.387	0.99996	0
Nicotinic acid	Staphylococcus_epidermidis	0.00166536	0	0.00591129	685.389	0.999963	0
Nicotinic acid	Olsenella_uli	0.0016263	0.000545055	0.00485672	685.391	0.999965	0
Nicotinic acid	Streptococcus_cristatus	0.00124258	0.000570521	0.00274463	685.392	0.999967	0
Nicotinic acid	Cronobacter_sakazakii	0.00123727	0	0.00745492	685.393	0.999969	0
Nicotinic acid	Citrobacter_farmeri	0.00120394	0.000302716	0.00358423	685.394	0.99997	0
Nicotinic acid	Streptococcus_anginosus	0.00119776	0.000325571	0.00355288	685.395	0.999972	0
Nicotinic acid	Aggregatibacter_segnis	0.00115395	9.99358e-05	0.00614911	685.397	0.999974	0
Nicotinic acid	Peptacetobacter_hiranonis	0.0011437	0.000352954	0.00315901	685.398	0.999975	0
Nicotinic acid	Raoultella_planticola	0.00113996	0.000334332	0.00323705	685.399	0.999977	0
Nicotinic acid	Mitsuokella_jalaludinii	0.00111519	0	0.00397543	685.4	0.999979	0
Nicotinic acid	Citrobacter_werkmanii	0.0011092	0.000338136	0.00403218	685.401	0.99998	0
Nicotinic acid	Kluyvera_cryocrescens	0.00100948	0	0.00609219	685.402	0.999982	0
Nicotinic acid	Leclercia_adecarboxylata	0.000901122	0	0.00529487	685.403	0.999983	0
Nicotinic acid	Eubacterium_sulci	0.000881269	0.000418584	0.00204548	685.404	0.999984	0
Nicotinic acid	Clostridium_butyricum	0.000759498	0	0.00459939	685.405	0.999986	0
Nicotinic acid	Leuconostoc_lactis	0.000692181	6.787e-05	0.00352723	685.405	0.999987	0
Nicotinic acid	Kluyvera_ascorbata	0.000684815	0.000189209	0.00203358	685.406	0.999988	0
Nicotinic acid	Comamonas_testosteroni	0.000505434	0	0.00303606	685.407	0.999988	0
Nicotinic acid	Citrobacter_portucalensis	0.000504557	5.23884e-05	0.00167573	685.407	0.999989	0
Nicotinic acid	Actinomyces_massiliensis	0.000502353	0.000256497	0.000949185	685.408	0.99999	0
Nicotinic acid	Peptoniphilus_lacrimalis	0.000490587	4.72171e-06	0.00257718	685.408	0.999991	0
Nicotinic acid	Enterobacter_mori	0.000486421	0	0.00281876	685.409	0.999991	0
Nicotinic acid	Clostridium_cadaveris	0.000482734	0	0.00289977	685.409	0.999992	0
Nicotinic acid	Corynebacterium_durum	0.000445383	0.00019232	0.000992134	685.409	0.999993	0
Nicotinic acid	Erysipelatoclostridium_ramosum	0.000438991	1.18043e-06	0.0026105	685.41	0.999993	0
Nicotinic acid	Phocaeicola_sartorii	0.000367262	0	0.001835	685.41	0.999994	0
Nicotinic acid	Escherichia_marmotae	0.000331196	0	0.00197297	685.411	0.999994	0
Nicotinic acid	Stomatobaculum_longum	0.000319963	0	0.00192815	685.411	0.999995	0
Nicotinic acid	Campylobacter_coli	0.000293863	0	0.00146041	685.411	0.999995	0
Nicotinic acid	Enterococcus_faecium	0.000282706	-3.35357e-05	0.00160999	685.411	0.999996	0
Nicotinic acid	Campylobacter_concisus	0.00027241	0	0.00111835	685.412	0.999996	0
Nicotinic acid	Corynebacterium_pseudogenitalium	0.000264467	0	0.00158161	685.412	0.999996	0
Nicotinic acid	Corynebacterium_aurimucosum	0.000235473	4.72538e-05	0.00112252	685.412	0.999997	0
Nicotinic acid	Corynebacterium_simulans	0.000215448	0	0.00129489	685.412	0.999997	0
Nicotinic acid	Providencia_rettgeri	0.000214114	0	0.00127895	685.413	0.999997	0
Nicotinic acid	Lactobacillus_gasseri	0.000203581	-4.80122e-06	0.0012458	685.413	0.999998	0
Nicotinic acid	Cutibacterium_avidum	0.000195849	0	0.00117195	685.413	0.999998	0
Nicotinic acid	Bacteroides_oleiciplenus	0.000186522	0	0.0011135	685.413	0.999998	0
Nicotinic acid	Stenotrophomonas_maltophilia	0.00016169	0	0.000961716	685.413	0.999998	0
Nicotinic acid	Campylobacter_hominis	0.000153684	2.77936e-05	0.000585648	685.414	0.999999	0
Nicotinic acid	Aeromonas_media	0.000150462	0	0.000750688	685.414	0.999999	0
Nicotinic acid	Campylobacter_upsaliensis	0.000139116	0	0.000837294	685.414	0.999999	0
Nicotinic acid	Prevotella_denticola	0.000128762	0	0.000769477	685.414	0.999999	0
Nicotinic acid	Blautia_coccoides	0.000122101	-6.11621e-09	0.000605986	685.414	0.999999	0
Nicotinic acid	Haemophilus_sputorum	9.16372e-05	0	0.000495307	685.414	1	0
Nicotinic acid	Proteus_penneri	8.21967e-05	0	0.000493092	685.414	1	0
Nicotinic acid	Campylobacter_curvus	8.13548e-05	0	0.000426839	685.414	1	0
Nicotinic acid	Anaerotignum_lactatifermentans	8.09713e-05	-5.06317e-05	0.000607265	685.414	1	0
Nicotinic acid	Dysgonomonas_mossii	7.92184e-05	0	0.00047255	685.415	1	0
Nicotinic acid	Pseudomonas_putida	7.82543e-05	0	0.000468963	685.415	1	0
Nicotinic acid	Brochothrix_thermosphacta	7.7457e-05	0	0.000450939	685.415	1	0
Nicotinic acid	Escherichia_albertii	7.62375e-05	0	0.000459881	685.415	1	0
Nicotinic acid	Prevotella_multisaccharivorax	6.83849e-05	0	0.000409826	685.415	1	0
Nicotinic acid	Pseudomonas_fragi	6.78062e-05	0	0.000387359	685.415	1	0
Nicotinic acid	Mageeibacillus_indolicus	5.46588e-05	-5.8104e-08	0.000272133	685.415	1	0
Nicotinic acid	Mitsuokella_multacida	5.42773e-05	0	0.000258188	685.415	1	0
Nicotinic acid	Serratia_marcescens	5.01141e-05	0	0.000178093	685.415	1	0
Nicotinic acid	Lactococcus_raffinolactis	4.40832e-05	0	0.000263908	685.415	1	0
Nicotinic acid	Lachnospira_eligens	3.8588e-05	3.3526e-05	4.44685e-05	685.415	1	0
Nicotinic acid	Finegoldia_magna	3.47315e-05	-4.34862e-06	0.000185058	685.415	1	0
Nicotinic acid	Ruminococcus_bicirculans	3.45038e-05	2.86697e-05	4.1919e-05	685.415	1	0
Nicotinic acid	Pseudoflavonifractor_capillosus	3.41069e-05	-9.55657e-07	0.000174589	685.415	1	0
Nicotinic acid	Clostridium_methylpentosum	3.35137e-05	1.60948e-05	0.000112795	685.415	1	0
Nicotinic acid	Leuconostoc_gelidum	2.84419e-05	-5.90214e-07	0.000144081	685.415	1	0
Nicotinic acid	Barnesiella_viscericola	2.60306e-05	0	0.000157459	685.415	1	0
Nicotinic acid	Phocaeicola_coprophilus	2.1533e-05	0	0.00012967	685.415	1	0
Nicotinic acid	Lautropia_mirabilis	1.9625e-05	0	0.000117826	685.415	1	0
Nicotinic acid	Neisseria_sicca	1.79283e-05	0	0.000108239	685.415	1	0
Nicotinic acid	Gemella_haemolysans	1.73223e-05	-3.79205e-07	8.79422e-05	685.415	1	0
Nicotinic acid	Propionibacterium_acidifaciens	1.3633e-05	-7.66055e-07	7.04907e-05	685.415	1	0
Nicotinic acid	Streptococcus_agalactiae	1.25512e-05	-1.25382e-07	6.26865e-05	685.415	1	0
Nicotinic acid	Abiotrophia_defectiva	1.19299e-05	0	7.11835e-05	685.415	1	0
Nicotinic acid	Bifidobacterium_mongoliense	9.92038e-06	0	5.91743e-05	685.415	1	0
Nicotinic acid	Corynebacterium_minutissimum	9.61751e-06	0	5.80183e-05	685.415	1	0
Nicotinic acid	Corynebacterium_coyleae	9.6173e-06	0	4.62543e-05	685.416	1	0
Nicotinic acid	Corynebacterium_accolens	8.8494e-06	0	5.3156e-05	685.416	1	0
Nicotinic acid	Oligella_urethralis	6.89782e-06	0	4.13761e-05	685.416	1	0
Nicotinic acid	Paraclostridium_bifermentans	5.50225e-06	0	2.74541e-05	685.416	1	0
Nicotinic acid	Holdemania_filiformis	4.54512e-06	-9.4526e-06	7.15052e-05	685.416	1	0
Nicotinic acid	Dysgonomonas_gadei	4.12904e-06	0	2.47248e-05	685.416	1	0
Nicotinic acid	Porphyromonas_gingivalis	3.95945e-06	0	2.39174e-05	685.416	1	0
Nicotinic acid	Lachnoanaerobaculum_saburreum	3.18308e-06	0	1.9055e-05	685.416	1	0
Nicotinic acid	Sutterella_parvirubra	1.32747e-07	-1.03211e-06	4.67583e-06	685.416	1	0
Nicotinic acid	Pseudoramibacter_alactolyticus	2.12972e-08	3.0581e-09	1.0661e-07	685.416	1	0
Nicotinic acid	Olsenella_profusa	1.52942e-08	6.11621e-09	3.66972e-08	685.416	1	0
Nicotinic acid	Corynebacterium_kroppenstedtii	-1.52694e-09	-9.17431e-09	0	685.416	1	0
Nicotinic acid	Limosilactobacillus_antri	-1.52902e-09	-9.17431e-09	0	685.416	1	0
Nicotinic acid	Brevibacterium_paucivorans	-3.04159e-09	-1.83486e-08	0	685.416	1	0
Nicotinic acid	Prevotella_oralis	-3.05174e-09	-1.83486e-08	0	685.416	1	0
Nicotinic acid	Eubacterium_nodatum	-3.05223e-09	-1.83486e-08	0	685.416	1	0
Nicotinic acid	Actinobaculum_massiliense	-3.05713e-09	-1.07034e-08	0	685.416	1	0
Nicotinic acid	Gleimia_europaea	-4.56541e-09	-2.29358e-08	0	685.416	1	0
Nicotinic acid	Eubacterium_saphenum	-4.5744e-09	-2.75229e-08	0	685.416	1	0
Nicotinic acid	Lentilactobacillus_parabuchneri	-4.58862e-09	-2.75229e-08	0	685.416	1	0
Nicotinic acid	Oribacterium_parvum	-4.59e-09	-2.75229e-08	0	685.416	1	0
Nicotinic acid	Pediococcus_pentosaceus	-4.59486e-09	-2.75229e-08	0	685.416	1	0
Nicotinic acid	Johnsonella_ignava	-6.11021e-09	-3.66972e-08	0	685.416	1	0
Nicotinic acid	Sneathia_amnii	-6.1293e-09	-3.66972e-08	0	685.416	1	0
Nicotinic acid	Granulicatella_elegans	-6.12979e-09	-3.66972e-08	0	685.416	1	0
Nicotinic acid	Catonella_morbi	-6.14569e-09	-3.66972e-08	0	685.416	1	0
Nicotinic acid	Subdoligranulum_variabile	-6.15119e-09	-3.66972e-08	0	685.416	1	0
Nicotinic acid	Leuconostoc_carnosum	-9.17012e-09	-2.75229e-08	-1.52905e-09	685.416	1	0
Nicotinic acid	Mogibacterium_timidum	-9.19642e-09	-3.21101e-08	0	685.416	1	0
Nicotinic acid	Enterococcus_pallens	-9.24495e-09	-5.50459e-08	0	685.416	1	0
Nicotinic acid	Staphylococcus_argenteus	-1.21752e-08	-7.33945e-08	0	685.416	1	0
Nicotinic acid	Lactobacillus_helveticus	-1.37886e-08	-6.62853e-08	0	685.416	1	0
Nicotinic acid	Lactobacillus_ultunensis	-1.53197e-08	-5.50459e-08	-3.0581e-09	685.416	1	0
Nicotinic acid	Lawsonella_clevelandensis	-1.8304e-08	-6.72783e-08	-4.58716e-09	685.416	1	0
Nicotinic acid	Ligilactobacillus_saerimneri	-1.9768e-08	-9.93884e-08	0	685.416	1	0
Nicotinic acid	Fructilactobacillus_sanfranciscensis	-2.14864e-08	-1.1315e-07	0	685.416	1	0
Nicotinic acid	Enterococcus_hirae	-2.75956e-08	-1.10092e-07	0	685.416	1	0
Nicotinic acid	Prevotella_bergensis	-3.05021e-08	-1.83486e-07	0	685.416	1	0
Nicotinic acid	Limosilactobacillus_gastricus	-3.37348e-08	-1.78899e-07	0	685.416	1	0
Nicotinic acid	Actinomyces_viscosus	-3.51042e-08	-7.49235e-08	-1.68196e-08	685.416	1	0
Nicotinic acid	Sellimonas_intestinalis	-3.81177e-08	-2.29358e-07	0	685.416	1	0
Nicotinic acid	Leuconostoc_pseudomesenteroides	-5.31229e-08	-3.21101e-07	0	685.416	1	0
Nicotinic acid	Dialister_micraerophilus	-5.44084e-08	-3.30275e-07	0	685.416	1	0
Nicotinic acid	Succinatimonas_hippei	-5.53595e-08	-1.6055e-07	-1.37615e-08	685.416	1	0
Nicotinic acid	Enterococcus_mundtii	-6.14557e-08	-3.0581e-07	0	685.416	1	0
Nicotinic acid	Shuttleworthella_satelles	-6.26259e-08	-3.76147e-07	0	685.416	1	0
Nicotinic acid	Dellaglioa_algida	-6.47486e-08	-2.76911e-07	-1.07034e-08	685.416	1	0
Nicotinic acid	Trueperella_bernardiae	-8.09085e-08	-4.86239e-07	0	685.416	1	0
Nicotinic acid	Enterococcus_phoeniculicola	-8.70932e-08	-5.22936e-07	0	685.416	1	0
Nicotinic acid	Peptostreptococcus_stomatis	-9.13834e-08	-2.76758e-07	-2.29358e-08	685.416	1	0
Nicotinic acid	Slackia_exigua	-9.4356e-08	-4.23547e-07	-9.17431e-09	685.416	1	0
Nicotinic acid	Eubacterium_infirmum	-1.0642e-07	-6.33028e-07	0	685.416	1	0
Nicotinic acid	Anaerococcus_hydrogenalis	-1.22848e-07	-7.33945e-07	0	685.416	1	0
Nicotinic acid	Anaerococcus_lactolyticus	-1.34222e-07	-4.63303e-07	-1.07034e-08	685.416	1	0
Nicotinic acid	Peptoniphilus_coxii	-1.60297e-07	-4.81651e-07	-5.19878e-08	685.416	1	0
Nicotinic acid	Cetobacterium_somerae	-1.65488e-07	-9.90826e-07	0	685.416	1	0
Nicotinic acid	Terrisporobacter_othiniensis	-1.86404e-07	-7.07703e-07	-3.97554e-08	685.416	1	0
Nicotinic acid	Dialister_pneumosintes	-1.98658e-07	-6.49847e-07	-3.21101e-08	685.416	1	0
Nicotinic acid	Ligilactobacillus_acidipiscis	-2.02679e-07	-1.21101e-06	0	685.416	1	0
Nicotinic acid	Latilactobacillus_curvatus	-2.33521e-07	-5.07645e-07	-1.07034e-07	685.416	1	0
Nicotinic acid	Comilactobacillus_farciminis	-2.35521e-07	-8.50153e-07	0	685.416	1	0
Nicotinic acid	Enterococcus_cecorum	-2.47536e-07	-7.96687e-07	-3.82263e-08	685.416	1	0
Nicotinic acid	Lentilactobacillus_rapi	-2.50901e-07	-1.51376e-06	0	685.416	1	0
Nicotinic acid	Weissella_viridescens	-2.68677e-07	-1.34557e-06	0	685.416	1	0
Nicotinic acid	Streptococcus_downei	-2.91987e-07	-1.71254e-06	0	685.416	1	0
Nicotinic acid	Latilactobacillus_sakei	-2.93768e-07	-1e-06	-8.7156e-08	685.416	1	0
Nicotinic acid	Scardovia_inopinata	-3.50278e-07	-1.52752e-06	-9.17431e-09	685.416	1	0
Nicotinic acid	Desulfovibrio_legallii	-3.51539e-07	-1.43119e-06	0	685.416	1	0
Nicotinic acid	Bifidobacterium_asteroides	-3.75117e-07	-1.35627e-06	0	685.416	1	0
Nicotinic acid	Lactiplantibacillus_pentosus	-3.98406e-07	-9.02141e-07	-1.51376e-07	685.416	1	0
Nicotinic acid	Atopobium_minutum	-3.99052e-07	-1.10856e-06	-1.22324e-07	685.416	1	0
Nicotinic acid	Lancefieldella_parvula	-4.037e-07	-1.28135e-06	-1.33028e-07	685.416	1	0
Nicotinic acid	Eubacterium_brachy	-4.41973e-07	-2.49935e-06	-1.83486e-08	685.416	1	0
Nicotinic acid	Clostridium_ventriculi	-4.45265e-07	-1.70642e-06	-8.56269e-08	685.416	1	0
Nicotinic acid	Lactobacillus_kalixensis	-4.68406e-07	-1.59633e-06	-7.03364e-08	685.416	1	0
Nicotinic acid	Parvimonas_micra	-4.84438e-07	-2.62982e-06	-3.82263e-08	685.416	1	0
Nicotinic acid	Anaerococcus_vaginalis	-4.923e-07	-2.82438e-06	-1.68196e-08	685.416	1	0
Nicotinic acid	Weissella_cibaria	-5.33268e-07	-1.24618e-06	-1.97248e-07	685.416	1	0
Nicotinic acid	Gardnerella_vaginalis	-5.35972e-07	-1.56189e-06	-1.72783e-07	685.416	1	0
Nicotinic acid	Streptococcus_sobrinus	-6.55762e-07	-1.89761e-06	-1.86544e-07	685.416	1	0
Nicotinic acid	Leuconostoc_citreum	-7.64122e-07	-2.49038e-06	-1.39144e-07	685.416	1	0
Nicotinic acid	Massiliomicrobiota_timonensis	-7.97558e-07	-1.57798e-06	-4.46483e-07	685.416	1	0
Nicotinic acid	Levilactobacillus_brevis	-8.59884e-07	-3.88515e-06	-1.34557e-07	685.416	1	0
Nicotinic acid	Parascardovia_denticolens	-9.46015e-07	-2.9052e-06	-3.11927e-07	685.416	1	0
Nicotinic acid	Solobacterium_moorei	-9.73907e-07	-3.13212e-06	-1.9419e-07	685.416	1	0
Nicotinic acid	Lactobacillus_acidophilus	-1.05689e-06	-2.65749e-06	-4.15902e-07	685.416	1	0
Nicotinic acid	Actinomyces_johnsonii	-1.08933e-06	-3.77037e-06	-4.46483e-07	685.416	1	0
Nicotinic acid	Christensenella_minuta	-1.10855e-06	-2.35023e-06	-6.91131e-07	685.416	1	0
Nicotinic acid	Clostridium_hylemonae	-1.3228e-06	-2.5948e-06	-7.15596e-07	685.416	1	0
Nicotinic acid	Adlercreutzia_caecimuris	-1.41622e-06	-1.76147e-06	-1.18196e-06	685.416	1	0
Nicotinic acid	Lancefieldella_rimae	-1.44729e-06	-7.8943e-06	-1.17737e-07	685.416	1	0
Nicotinic acid	Campylobacter_gracilis	-1.60878e-06	-3.00306e-06	-8.62385e-07	685.416	1	0
Nicotinic acid	Anaerofustis_stercorihominis	-1.65997e-06	-3.89189e-06	-7.99694e-07	685.416	1	0
Nicotinic acid	Anaerococcus_octavius	-1.75205e-06	-1.05138e-05	0	685.416	1	0
Nicotinic acid	Varibaculum_cambriense	-1.874e-06	-7.37344e-06	-1.39144e-07	685.416	1	0
Nicotinic acid	Peptococcus_niger	-1.9581e-06	-4.42779e-06	-8.24685e-07	685.416	1	0
Nicotinic acid	Lapidilactobacillus_dextrinicus	-2.12268e-06	-7.45872e-06	-2.82875e-07	685.416	1	0
Nicotinic acid	Lactobacillus_apis	-2.18518e-06	-1.04917e-05	-3.10398e-07	685.416	1	0
Nicotinic acid	Lactobacillus_johnsonii	-2.52575e-06	-6.26959e-06	-8.94495e-07	685.415	1	0
Nicotinic acid	Limosilactobacillus_vaginalis	-2.63335e-06	-7.85986e-06	-7.87462e-07	685.415	1	0
Nicotinic acid	Scardovia_wiggsiae	-2.64147e-06	-7.45971e-06	-1.03823e-06	685.415	1	0
Nicotinic acid	Enterococcus_gallinarum	-2.70195e-06	-5.46544e-06	-1.53364e-06	685.415	1	0
Nicotinic acid	Bifidobacterium_gallinarum	-2.77835e-06	-7.57105e-06	-1.27064e-06	685.415	1	0
Nicotinic acid	Methanosphaera_stadtmanae	-4.29646e-06	-7.69725e-06	-2.44343e-06	685.415	1	0
Nicotinic acid	Marvinbryantia_formatexigens	-4.7402e-06	-2.36271e-05	-5e-07	685.415	1	0
Nicotinic acid	Weissella_confusa	-4.84056e-06	-1.81793e-05	-8.10398e-07	685.415	1	0
Nicotinic acid	Lactobacillus_crispatus	-5.622e-06	-1.66809e-05	-1.52446e-06	685.415	1	0
Nicotinic acid	Butyricicoccus_pullicaecorum	-6.47717e-06	-1.17577e-05	-3.74771e-06	685.415	1	0
Nicotinic acid	Turicimonas_muris	-8.12051e-06	-1.18104e-05	-6.21101e-06	685.415	1	0
Nicotinic acid	Enterococcus_asini	-8.22774e-06	-2.31743e-05	-2.93884e-06	685.415	1	0
Nicotinic acid	Prevotella_buccalis	-8.23215e-06	-4.48962e-05	-8.0581e-07	685.415	1	0
Nicotinic acid	Dielma_fastidiosa	-8.80554e-06	-2.05896e-05	-5.49847e-06	685.415	1	0
Nicotinic acid	Limosilactobacillus_reuteri	-9.63317e-06	-8.36957e-05	0.000134922	685.415	1	0
Nicotinic acid	Enterococcus_dispar	-1.07185e-05	-3.89647e-05	-2.78593e-06	685.415	1	0
Nicotinic acid	Lactobacillus_paragasseri	-1.30875e-05	-2.34092e-05	-7.40061e-06	685.415	1	0
Nicotinic acid	Collinsella_massiliensis	-1.36016e-05	-3.73538e-05	-4.53058e-06	685.415	1	0
Nicotinic acid	Faecalicoccus_pleomorphus	-1.40591e-05	-2.70279e-05	-6.66667e-06	685.415	1	0
Nicotinic acid	Limosilactobacillus_oris	-1.48975e-05	-3.23579e-05	-6.82263e-06	685.415	1	0
Nicotinic acid	Pyramidobacter_piscolens	-1.5961e-05	-3.59426e-05	-6.37615e-06	685.415	1	0
Nicotinic acid	Ruminococcaceae_bacterium_D16	-2.18225e-05	-2.98229e-05	-1.64734e-05	685.415	1	0
Nicotinic acid	Clostridium_scindens	-2.41291e-05	-3.35605e-05	-1.79021e-05	685.415	1	0
Nicotinic acid	Limosilactobacillus_mucosae	-2.66296e-05	-9.87844e-05	-4.93272e-06	685.415	1	0
Nicotinic acid	Phascolarctobacterium_faecium	-2.73164e-05	-3.12361e-05	-2.40642e-05	685.415	1	0
Nicotinic acid	Streptococcus_pasteurianus	-2.79781e-05	-6.67957e-05	-1.0979e-05	685.415	1	0
Nicotinic acid	Cloacibacillus_porcorum	-3.01668e-05	-5.7274e-05	-1.58665e-05	685.415	1	0
Nicotinic acid	Pediococcus_acidilactici	-3.27589e-05	-7.12297e-05	-1.54251e-05	685.415	1	0
Nicotinic acid	Enorma_massiliensis	-3.31107e-05	-6.61545e-05	-1.74337e-05	685.415	1	0
Nicotinic acid	Gordonibacter_pamelaeae	-3.47161e-05	-9.95044e-05	0.000170046	685.415	1	0
Nicotinic acid	Bifidobacterium_pullorum	-4.55996e-05	-0.000110848	-2.44418e-05	685.415	1	0
Nicotinic acid	Eshraghiella_crossota	-5.4712e-05	-0.00012786	-2.63384e-05	685.415	1	0
Nicotinic acid	Ligilactobacillus_salivarius	-7.4653e-05	-0.000191039	-3.76606e-05	685.415	1	0
Nicotinic acid	Adlercreutzia_equolifaciens	-0.000106431	-0.000120158	-9.50366e-05	685.415	1	0
Nicotinic acid	Parasutterella_excrementihominis	-0.000114453	-0.000133905	-9.79642e-05	685.415	1	0
Nicotinic acid	Ligilactobacillus_animalis	-0.000126753	-0.000273341	-5.78914e-05	685.415	1	0
Pantothenate	Bacteroides_uniformis	33.9004	31.3923	36.6354	33.9004	0.107775	1
Pantothenate	Bacteroides_vulgatus	25.2024	23.2109	27.3997	59.1029	0.187898	1
Pantothenate	Faecalibacterium_prausnitzii	20.049	18.3775	21.8172	79.1519	0.251638	1
Pantothenate	Bacteroides_stercoris	18.7515	16.1947	21.7201	97.9034	0.311252	1
Pantothenate	Eubacterium_rectale	13.849	12.2994	15.6989	111.752	0.355281	1
Pantothenate	Alistipes_putredinis	13.1806	12.114	14.3783	124.933	0.397184	1
Pantothenate	Bifidobacterium_longum	11.7284	9.85257	14.1306	136.661	0.434471	1
Pantothenate	Ruminococcus_bromii	10.7216	9.38024	12.2837	147.383	0.468557	1
Pantothenate	Akkermansia_muciniphila	9.6434	8.19658	11.4667	157.026	0.499215	1
Pantothenate	Parabacteroides_distasonis	9.28713	8.33078	10.5279	166.313	0.52874	1
Pantothenate	Blautia_wexlerae	8.76291	7.48265	10.3227	175.076	0.556599	1
Pantothenate	Prevotella_copri	8.27831	6.05196	11.2288	183.355	0.582917	1
Pantothenate	Bacteroides_dorei	8.06653	6.86246	9.48731	191.421	0.608562	1
Pantothenate	Bifidobacterium_adolescentis	7.39177	5.85435	9.49864	198.813	0.632062	1
Pantothenate	Fusicatenibacter_saccharivorans	7.35538	6.6672	8.12631	206.168	0.655446	1
Pantothenate	Roseburia_faecis	6.08269	5.21697	7.21352	212.251	0.674784	1
Pantothenate	Alistipes_finegoldii	5.50035	4.55292	6.80435	217.751	0.69227	1
Pantothenate	Blautia_obeum	5.30325	4.64362	6.15397	223.055	0.70913	1
Pantothenate	Bacteroides_ovatus	4.95111	4.24725	5.8568	228.006	0.724871	1
Pantothenate	Bacteroides_thetaiotaomicron	4.824	4.14105	5.87267	232.83	0.740207	1
Pantothenate	Streptococcus_salivarius	4.32103	3.67197	5.19913	237.151	0.753944	1
Pantothenate	Escherichia_coli	4.17703	3.17958	5.74793	241.328	0.767224	1
Pantothenate	Anaerostipes_hadrus	4.13151	3.67881	4.6817	245.459	0.780359	1
Pantothenate	Bacteroides_caccae	4.13037	3.55194	4.89953	249.59	0.79349	1
Pantothenate	Bacteroides_eggerthii	3.96778	2.98682	5.24467	253.557	0.806104	1
Pantothenate	Parabacteroides_merdae	3.93859	3.57856	4.36654	257.496	0.818626	1
Pantothenate	Blautia_torques	3.78701	3.21709	4.84516	261.283	0.830665	1
Pantothenate	Blautia_gnavus	3.39239	2.80028	4.28542	264.675	0.84145	1
Pantothenate	Dorea_longicatena	3.37027	3.00265	3.79951	268.046	0.852165	1
Pantothenate	Anaerobutyricum_hallii	3.13989	2.7844	3.56733	271.186	0.862147	1
Pantothenate	Roseburia_intestinalis	2.81115	2.372	3.394	273.997	0.871084	1
Pantothenate	Bacteroides_cellulosilyticus	2.80974	2.29276	3.44809	276.807	0.880017	1
Pantothenate	Klebsiella_pneumoniae	2.73999	1.98085	3.85512	279.547	0.888728	1
Pantothenate	Bacteroides_fragilis	2.52417	1.90848	3.47345	282.071	0.896753	1
Pantothenate	Coprococcus_comes	2.27489	1.99416	2.62539	284.346	0.903985	1
Pantothenate	Bacteroides_intestinalis	1.81442	1.33409	2.54021	286.16	0.909753	1
Pantothenate	Eggerthella_lenta	1.70293	1.45397	2.09988	287.863	0.915167	1
Pantothenate	Methanobrevibacter_smithii	1.64977	1.33593	2.07763	289.513	0.920412	1
Pantothenate	Roseburia_hominis	1.64143	1.42702	1.90204	291.154	0.92563	1
Pantothenate	Bacteroides_xylanisolvens	1.48023	1.16907	1.95173	292.634	0.930336	1
Pantothenate	Roseburia_inulinivorans	1.3877	1.19538	1.61865	294.022	0.934748	1
Pantothenate	Odoribacter_splanchnicus	1.38249	1.24975	1.54497	295.405	0.939143	1
Pantothenate	Lachnospira_pectinoschiza	1.22023	1.00611	1.48418	296.625	0.943023	1
Pantothenate	Ruminococcus_lactaris	1.10627	0.904108	1.4213	297.731	0.94654	1
Pantothenate	Alistipes_shahii	1.07865	0.936924	1.27341	298.81	0.949969	1
Pantothenate	Dorea_formicigenerans	1.02618	0.905301	1.18664	299.836	0.953231	0
Pantothenate	Coprococcus_eutactus	0.914333	0.611783	1.42028	300.75	0.956138	0
Pantothenate	Streptococcus_thermophilus	0.914314	0.714379	1.20316	301.665	0.959045	0
Pantothenate	Bacteroides_faecis	0.877331	0.683794	1.13209	302.542	0.961834	0
Pantothenate	Monoglobus_pectinilyticus	0.863789	0.716237	1.07763	303.406	0.96458	0
Pantothenate	Bacteroides_finegoldii	0.847485	0.651646	1.1135	304.253	0.967275	0
Pantothenate	Parabacteroides_goldsteinii	0.755148	0.543303	1.29707	305.008	0.969675	0
Pantothenate	Adlercreutzia_equolifaciens	0.708112	0.63358	0.802048	305.716	0.971926	0
Pantothenate	Bacteroides_salyersiae	0.680884	0.542766	0.856148	306.397	0.974091	0
Pantothenate	Cloacibacillus_evryensis	0.59636	0.391321	0.940736	306.994	0.975987	0
Pantothenate	Paraprevotella_xylaniphila	0.540409	0.423902	0.709774	307.534	0.977705	0
Pantothenate	Alistipes_inops	0.535893	0.329574	0.895352	308.07	0.979409	0
Pantothenate	Alistipes_indistinctus	0.504519	0.414678	0.637717	308.574	0.981013	0
Pantothenate	Eubacterium_ramulus	0.486671	0.395188	0.605107	309.061	0.98256	0
Pantothenate	Streptococcus_vestibularis	0.458516	0.27299	1.11484	309.52	0.984018	0
Pantothenate	Odoribacter_laneus	0.413799	0.239191	0.835068	309.933	0.985333	0
Pantothenate	Faecalitalea_cylindroides	0.341113	0.223077	0.529195	310.275	0.986418	0
Pantothenate	Phascolarctobacterium_succinatutens	0.335027	0.232548	0.49015	310.61	0.987483	0
Pantothenate	Anaerotignum_lactatifermentans	0.299679	0.232674	0.403159	310.909	0.988436	0
Pantothenate	Blautia_hansenii	0.227541	0.160439	0.338737	311.137	0.989159	0
Pantothenate	Hungatella_hathewayi	0.226442	0.177127	0.303405	311.363	0.989879	0
Pantothenate	Parabacteroides_johnsonii	0.221787	0.154247	0.319439	311.585	0.990584	0
Pantothenate	Streptococcus_mutans	0.217302	0.149563	0.420514	311.802	0.991275	0
Pantothenate	Bacteroides_clarus	0.2101	0.0683097	0.689997	312.012	0.991943	0
Pantothenate	Coprobacter_fastidiosus	0.158496	0.116932	0.223136	312.171	0.992447	0
Pantothenate	Enterococcus_faecium	0.158392	0.0791008	0.370958	312.329	0.99295	0
Pantothenate	Desulfovibrio_piger	0.144865	0.100339	0.207655	312.474	0.993411	0
Pantothenate	Veillonella_parvula	0.142773	0.0864747	0.274266	312.617	0.993865	0
Pantothenate	Enterococcus_avium	0.131706	0.0834127	0.217269	312.749	0.994283	0
Pantothenate	Limosilactobacillus_reuteri	0.126356	0.0717932	0.240845	312.875	0.994685	0
Pantothenate	Anaerostipes_caccae	0.123151	0.0724614	0.309929	312.998	0.995077	0
Pantothenate	Veillonella_atypica	0.121961	0.0364728	0.523281	313.12	0.995464	0
Pantothenate	Turicibacter_sanguinis	0.115991	0.0798772	0.206375	313.236	0.995833	0
Pantothenate	Streptococcus_pasteurianus	0.103138	0.0401722	0.245927	313.339	0.996161	0
Pantothenate	Lactococcus_lactis	0.0987915	0.0685404	0.159985	313.438	0.996475	0
Pantothenate	Catenibacterium_mitsuokai	0.0888497	0.0597597	0.148584	313.527	0.996757	0
Pantothenate	Enterococcus_faecalis	0.0878852	0.0473951	0.167571	313.615	0.997037	0
Pantothenate	Streptococcus_gallolyticus	0.0831497	0.0107328	0.397356	313.698	0.997301	0
Pantothenate	Actinomyces_oris	0.0731888	0.0601404	0.0915393	313.771	0.997534	0
Pantothenate	Eubacterium_ventriosum	0.070242	0.0545794	0.0903577	313.841	0.997757	0
Pantothenate	Porphyromonas_asaccharolytica	0.0539349	0.0255764	0.13181	313.895	0.997929	0
Pantothenate	Oxalobacter_formigenes	0.0416339	0.0288173	0.0651647	313.937	0.998061	0
Pantothenate	Bacteroides_fluxus	0.0404818	0.000795326	0.154443	313.977	0.99819	0
Pantothenate	Schaalia_odontolytica	0.03819	0.0322201	0.0458458	314.016	0.998311	0
Pantothenate	Clostridium_disporicum	0.0344434	0.0220882	0.0556952	314.05	0.998421	0
Pantothenate	Actinomyces_graevenitzii	0.0282946	0.019914	0.053804	314.078	0.998511	0
Pantothenate	Paraprevotella_clara	0.027996	0.0161031	0.0492016	314.106	0.9986	0
Pantothenate	Ruminococcus_callidus	0.0277395	0.0172853	0.0452789	314.134	0.998688	0
Pantothenate	Staphylococcus_aureus	0.0276991	0.00132901	0.153687	314.162	0.998776	0
Pantothenate	Tyzzerella_nexilis	0.0256148	0.0143702	0.0490181	314.187	0.998857	0
Pantothenate	Alistipes_timonensis	0.0221418	0.0120315	0.0534656	314.21	0.998928	0
Pantothenate	Bacteroides_nordii	0.0218298	0.0136516	0.0365227	314.231	0.998997	0
Pantothenate	Prevotella_buccae	0.0217287	0.00233323	0.115369	314.253	0.999066	0
Pantothenate	Streptococcus_sanguinis	0.0212432	0.0145673	0.0365548	314.274	0.999134	0
Pantothenate	Streptococcus_oralis	0.0201321	0.0121729	0.0404083	314.294	0.999198	0
Pantothenate	Pseudomonas_aeruginosa	0.0174105	0.00386082	0.0764468	314.312	0.999253	0
Pantothenate	Haemophilus_parainfluenzae	0.0171433	0.0106328	0.0346457	314.329	0.999308	0
Pantothenate	Prevotella_bivia	0.0158951	0.00752619	0.0357961	314.345	0.999358	0
Pantothenate	Finegoldia_magna	0.0151781	0.00122759	0.0833363	314.36	0.999406	0
Pantothenate	Streptococcus_mitis	0.014145	0.00993871	0.021439	314.374	0.999451	0
Pantothenate	Megamonas_funiformis	0.0134241	0.00748432	0.0239035	314.388	0.999494	0
Pantothenate	Veillonella_seminalis	0.0133956	0.000919709	0.045541	314.401	0.999537	0
Pantothenate	Coprobacter_secundus	0.0128857	0.00710938	0.0260305	314.414	0.999578	0
Pantothenate	Varibaculum_cambriense	0.0126992	0.000751011	0.0535983	314.427	0.999618	0
Pantothenate	Clostridium_perfringens	0.0123186	0.00504937	0.0282022	314.439	0.999657	0
Pantothenate	Schaalia_turicensis	0.0111457	0.00485199	0.0247597	314.45	0.999693	0
Pantothenate	Gemella_sanguinis	0.0106518	0.00791098	0.0147529	314.461	0.999726	0
Pantothenate	Actinomyces_naeslundii	0.0100286	0.00733711	0.0140457	314.471	0.999758	0
Pantothenate	Parabacteroides_gordonii	0.00966167	0.00387358	0.0226033	314.48	0.999789	0
Pantothenate	Citrobacter_freundii	0.00889937	0.00331584	0.0226523	314.489	0.999817	0
Pantothenate	Actinomyces_johnsonii	0.00814995	0.00330115	0.0275517	314.498	0.999843	0
Pantothenate	Fusobacterium_mortiferum	0.00803157	0.000980703	0.0288148	314.506	0.999869	0
Pantothenate	Corynebacterium_amycolatum	0.00792878	0.000853497	0.0413544	314.513	0.999894	0
Pantothenate	Clostridioides_difficile	0.00653704	0.00164426	0.0273391	314.52	0.999915	0
Pantothenate	Enterococcus_casseliflavus	0.00532906	0.00249359	0.0117261	314.525	0.999932	0
Pantothenate	Clostridium_paraputrificum	0.00519663	0.00204827	0.0164431	314.531	0.999948	0
Pantothenate	Streptococcus_infantis	0.00420843	0.00273059	0.00651697	314.535	0.999962	0
Pantothenate	Enterococcus_raffinosus	0.00384044	0.000661338	0.0170143	314.539	0.999974	0
Pantothenate	Fusobacterium_nucleatum	0.00263964	6.27523e-05	0.0132365	314.541	0.999982	0
Pantothenate	Streptococcus_cristatus	0.00217773	0.000986786	0.00497836	314.543	0.999989	0
Pantothenate	Prevotella_histicola	0.00150063	0	0.00894668	314.545	0.999994	0
Pantothenate	Staphylococcus_epidermidis	0.000827364	0	0.00295588	314.546	0.999996	0
Pantothenate	Actinomyces_massiliensis	0.000503026	0.000254948	0.000954582	314.546	0.999998	0
Pantothenate	Clostridium_butyricum	0.000383318	0	0.0023	314.547	0.999999	0
Pantothenate	Campylobacter_coli	0.000292994	0	0.00175271	314.547	1	0
Pantothenate	Campylobacter_concisus	0.000273321	0	0.00111849	314.547	1	0
Pantothenate	Campylobacter_hominis	0.000252373	5.39514e-05	0.000937013	314.547	1	0
Pantothenate	Stenotrophomonas_maltophilia	0.000160104	0	0.00080156	314.548	1	0
Pantothenate	Prevotella_denticola	0.000128272	0	0.000640772	314.548	1	0
Pantothenate	Pseudomonas_putida	9.86328e-05	0	0.000587018	314.548	1	0
Pantothenate	Lactococcus_raffinolactis	9.80091e-05	0	0.000586881	314.548	1	0
Pantothenate	Pseudomonas_fragi	8.05962e-05	0	0.000461529	314.548	1	0
Pantothenate	Streptococcus_macedonicus	7.20687e-05	0	0.00026145	314.548	1	0
Pantothenate	Serratia_marcescens	2.51293e-05	0	8.9052e-05	314.548	1	0
Pantothenate	Corynebacterium_accolens	1.92944e-05	0	0.000115312	314.548	1	0
Pantothenate	Neisseria_sicca	1.11769e-05	0	6.6789e-05	314.548	1	0
Pantothenate	Porphyromonas_gingivalis	3.97116e-06	0	2.39083e-05	314.548	1	0
Pantothenate	Johnsonella_ignava	-1.52284e-09	-9.17431e-09	0	314.548	1	0
Pantothenate	Granulicatella_elegans	-1.52343e-09	-9.17431e-09	0	314.548	1	0
Pantothenate	Haemophilus_sputorum	-1.5245e-09	-9.17431e-09	0	314.548	1	0
Pantothenate	Sneathia_amnii	-1.52706e-09	-9.17431e-09	0	314.548	1	0
Pantothenate	Lawsonella_clevelandensis	-1.52795e-09	-9.17431e-09	0	314.548	1	0
Pantothenate	Mitsuokella_multacida	-1.52878e-09	-7.64526e-09	0	314.548	1	0
Pantothenate	Lactobacillus_ultunensis	-1.53101e-09	-9.17431e-09	0	314.548	1	0
Pantothenate	Ligilactobacillus_saerimneri	-1.53468e-09	-9.17431e-09	0	314.548	1	0
Pantothenate	Fructilactobacillus_sanfranciscensis	-1.54119e-09	-7.64526e-09	0	314.548	1	0
Pantothenate	Subdoligranulum_variabile	-1.54193e-09	-9.17431e-09	0	314.548	1	0
Pantothenate	Gemella_haemolysans	-3.04535e-09	-1.07034e-08	0	314.548	1	0
Pantothenate	Mageeibacillus_indolicus	-3.05119e-09	-1.83486e-08	0	314.548	1	0
Pantothenate	Parvimonas_micra	-3.07254e-09	-1.83486e-08	0	314.548	1	0
Pantothenate	Prevotella_multisaccharivorax	-4.56349e-09	-2.75229e-08	0	314.548	1	0
Pantothenate	Brochothrix_thermosphacta	-4.56376e-09	-2.29358e-08	0	314.548	1	0
Pantothenate	Streptococcus_agalactiae	-4.57495e-09	-2.75229e-08	0	314.548	1	0
Pantothenate	Gardnerella_vaginalis	-4.58294e-09	-2.29358e-08	0	314.548	1	0
Pantothenate	Corynebacterium_durum	-4.58651e-09	-1.22324e-08	-1.52905e-09	314.548	1	0
Pantothenate	Enterococcus_hirae	-4.61156e-09	-1.83486e-08	0	314.548	1	0
Pantothenate	Lentilactobacillus_parabuchneri	-4.62532e-09	-2.75229e-08	0	314.548	1	0
Pantothenate	Dialister_micraerophilus	-6.09676e-09	-3.66972e-08	0	314.548	1	0
Pantothenate	Cutibacterium_avidum	-6.11352e-09	-3.66972e-08	0	314.548	1	0
Pantothenate	Corynebacterium_aurimucosum	-6.11994e-09	-2.9052e-08	0	314.548	1	0
Pantothenate	Corynebacterium_pseudogenitalium	-6.12881e-09	-3.66972e-08	0	314.548	1	0
Pantothenate	Limosilactobacillus_gastricus	-7.63933e-09	-3.82263e-08	0	314.548	1	0
Pantothenate	Eubacterium_sulci	-7.67532e-09	-3.82263e-08	0	314.548	1	0
Pantothenate	Trueperella_bernardiae	-9.10661e-09	-5.50459e-08	0	314.548	1	0
Pantothenate	Leuconostoc_pseudomesenteroides	-9.14752e-09	-5.50459e-08	0	314.548	1	0
Pantothenate	Enterococcus_pallens	-9.18899e-09	-5.50459e-08	0	314.548	1	0
Pantothenate	Slackia_exigua	-1.06582e-08	-4.74006e-08	0	314.548	1	0
Pantothenate	Stomatobaculum_longum	-1.06601e-08	-6.42202e-08	0	314.548	1	0
Pantothenate	Leuconostoc_carnosum	-1.06876e-08	-3.0581e-08	-4.58716e-09	314.548	1	0
Pantothenate	Peptoniphilus_lacrimalis	-1.07593e-08	-5.76194e-08	0	314.548	1	0
Pantothenate	Eubacterium_infirmum	-1.22004e-08	-7.33945e-08	0	314.548	1	0
Pantothenate	Shuttleworthella_satelles	-1.37238e-08	-8.25688e-08	0	314.548	1	0
Pantothenate	Enterococcus_mundtii	-1.38182e-08	-8.25688e-08	0	314.548	1	0
Pantothenate	Anaerococcus_lactolyticus	-1.52553e-08	-5.50459e-08	-3.0581e-09	314.548	1	0
Pantothenate	Dellaglioa_algida	-1.52629e-08	-6.42202e-08	-1.52905e-09	314.548	1	0
Pantothenate	Cetobacterium_somerae	-1.83446e-08	-1.10092e-07	0	314.548	1	0
Pantothenate	Clostridium_cadaveris	-1.84312e-08	-1.10092e-07	0	314.548	1	0
Pantothenate	Peptostreptococcus_stomatis	-1.98369e-08	-7.33945e-08	0	314.548	1	0
Pantothenate	Enterococcus_phoeniculicola	-1.98407e-08	-1.19266e-07	0	314.548	1	0
Pantothenate	Aggregatibacter_segnis	-2.44442e-08	-1.32091e-07	-1.52905e-09	314.548	1	0
Pantothenate	Comilactobacillus_farciminis	-2.60046e-08	-1.00917e-07	0	314.548	1	0
Pantothenate	Mitsuokella_jalaludinii	-2.91869e-08	-1.03976e-07	0	314.548	1	0
Pantothenate	Olsenella_profusa	-3.05825e-08	-6.42202e-08	-1.37615e-08	314.548	1	0
Pantothenate	Allisonella_histaminiformans	-3.37451e-08	-1.05505e-07	-7.64526e-09	314.548	1	0
Pantothenate	Peptoniphilus_harei	-3.50021e-08	-1.88073e-07	0	314.548	1	0
Pantothenate	Terrisporobacter_othiniensis	-3.51835e-08	-1.33028e-07	-6.11621e-09	314.548	1	0
Pantothenate	Peptoniphilus_coxii	-4.28388e-08	-1.2844e-07	-1.37615e-08	314.548	1	0
Pantothenate	Latilactobacillus_curvatus	-4.42368e-08	-1.02446e-07	-1.98777e-08	314.548	1	0
Pantothenate	Olsenella_uli	-4.59143e-08	-1.31498e-07	-1.68196e-08	314.548	1	0
Pantothenate	Dialister_pneumosintes	-4.59661e-08	-1.46789e-07	-7.64526e-09	314.548	1	0
Pantothenate	Ligilactobacillus_acidipiscis	-4.62211e-08	-2.75229e-07	0	314.548	1	0
Pantothenate	Leuconostoc_lactis	-5.05675e-08	-2.47706e-07	-4.58716e-09	314.548	1	0
Pantothenate	Enterococcus_gallinarum	-5.19154e-08	-2.50765e-07	-6.11621e-09	314.548	1	0
Pantothenate	Latilactobacillus_sakei	-5.5068e-08	-1.85015e-07	-1.68196e-08	314.548	1	0
Pantothenate	Succinatimonas_hippei	-5.511e-08	-1.57492e-07	-1.37615e-08	314.548	1	0
Pantothenate	Enterococcus_cecorum	-5.51133e-08	-1.81768e-07	-9.17431e-09	314.548	1	0
Pantothenate	Parascardovia_denticolens	-5.54656e-08	-3.09094e-07	-3.0581e-09	314.548	1	0
Pantothenate	Lactobacillus_acidophilus	-5.6511e-08	-2.1768e-07	-1.22324e-08	314.548	1	0
Pantothenate	Leuconostoc_gelidum	-5.80768e-08	-2.64526e-07	-1.22324e-08	314.548	1	0
Pantothenate	Weissella_viridescens	-6.13284e-08	-3.66972e-07	0	314.548	1	0
Pantothenate	Bacteroides_pectinophilus	-6.44e-08	-3.85321e-07	0	314.548	1	0
Pantothenate	Rothia_dentocariosa	-6.59421e-08	-1.26911e-07	-3.51682e-08	314.548	1	0
Pantothenate	Clostridium_ventriculi	-6.73855e-08	-2.70642e-07	-1.22324e-08	314.548	1	0
Pantothenate	Lancefieldella_parvula	-6.88633e-08	-1.71254e-07	-2.44648e-08	314.548	1	0
Pantothenate	Bifidobacterium_asteroides	-7.33484e-08	-2.66055e-07	0	314.548	1	0
Pantothenate	Atopobium_minutum	-7.5117e-08	-2.07951e-07	-2.29358e-08	314.548	1	0
Pantothenate	Leuconostoc_citreum	-7.63561e-08	-4.37309e-07	-3.0581e-09	314.548	1	0
Pantothenate	Atopobium_vaginae	-7.67898e-08	-2.14067e-07	-2.14067e-08	314.548	1	0
Pantothenate	Scardovia_inopinata	-7.97165e-08	-3.5474e-07	-3.0581e-09	314.548	1	0
Pantothenate	Lactonifactor_longoviformis	-8.23943e-08	-1.57492e-07	-4.28135e-08	314.548	1	0
Pantothenate	Eubacterium_brachy	-8.71606e-08	-4.98471e-07	-4.58716e-09	314.548	1	0
Pantothenate	Lactobacillus_delbrueckii	-9.29399e-08	-3.77029e-07	-1.98777e-08	314.548	1	0
Pantothenate	Alloscardovia_omnicolens	-1.01034e-07	-3.27217e-07	-3.0581e-08	314.548	1	0
Pantothenate	Propionibacterium_acidifaciens	-1.02392e-07	-4.08172e-07	-2.75229e-08	314.548	1	0
Pantothenate	Lactobacillus_kalixensis	-1.0526e-07	-3.73925e-07	-2.29358e-08	314.548	1	0
Pantothenate	Anaerococcus_vaginalis	-1.07293e-07	-6.17737e-07	-3.0581e-09	314.548	1	0
Pantothenate	Weissella_cibaria	-1.17515e-07	-2.69113e-07	-4.28135e-08	314.548	1	0
Pantothenate	Leuconostoc_mesenteroides	-1.24068e-07	-2.75229e-07	-5.9633e-08	314.548	1	0
Pantothenate	Sutterella_parvirubra	-1.28433e-07	-1.95719e-07	-8.8685e-08	314.548	1	0
Pantothenate	Enterococcus_durans	-1.40134e-07	-4.20489e-07	-3.51682e-08	314.548	1	0
Pantothenate	Pseudoflavonifractor_capillosus	-1.45101e-07	-2.95107e-07	-8.40979e-08	314.548	1	0
Pantothenate	Levilactobacillus_brevis	-1.60369e-07	-7.12815e-07	-2.44648e-08	314.548	1	0
Pantothenate	Lancefieldella_rimae	-1.61286e-07	-9.12844e-07	-7.64526e-09	314.548	1	0
Pantothenate	Massiliomicrobiota_timonensis	-1.70126e-07	-3.31804e-07	-9.48012e-08	314.548	1	0
Pantothenate	Solobacterium_moorei	-1.82652e-07	-5.73394e-07	-3.51682e-08	314.548	1	0
Pantothenate	Prevotella_disiens	-1.84753e-07	-4.02141e-07	-9.02141e-08	314.548	1	0
Pantothenate	Rothia_mucilaginosa	-1.9602e-07	-3.24159e-07	-1.20795e-07	314.548	1	0
Pantothenate	Paucilactobacillus_vaccinostercus	-2.02714e-07	-7.2268e-07	-5.65749e-08	314.548	1	0
Pantothenate	Peptostreptococcus_anaerobius	-2.11417e-07	-7.70355e-07	-5.19878e-08	314.548	1	0
Pantothenate	Lacticaseibacillus_rhamnosus	-2.16812e-07	-4.63049e-07	-1.10441e-07	314.548	1	0
Pantothenate	Streptococcus_gordonii	-2.17954e-07	-5e-07	-9.78593e-08	314.548	1	0
Pantothenate	Anaerococcus_octavius	-2.38342e-07	-1.44037e-06	0	314.548	1	0
Pantothenate	Lentilactobacillus_rapi	-2.53207e-07	-1.51376e-06	0	314.548	1	0
Pantothenate	Fusobacterium_ulcerans	-2.5472e-07	-6.22687e-07	-8.8685e-08	314.548	1	0
Pantothenate	Fusobacterium_varium	-2.71533e-07	-1.42263e-06	-2.9052e-08	314.548	1	0
Pantothenate	Prevotella_stercorea	-2.7354e-07	-1.35474e-06	-3.36391e-08	314.548	1	0
Pantothenate	Prevotella_corporis	-2.82932e-07	-5e-07	-1.65138e-07	314.548	1	0
Pantothenate	Murimonas_intestini	-2.83648e-07	-4.69419e-07	-1.72783e-07	314.548	1	0
Pantothenate	Streptococcus_downei	-2.89317e-07	-1.71364e-06	0	314.548	1	0
Pantothenate	Ruminococcus_chamellensis	-3.00139e-07	-1.49083e-06	0	314.548	1	0
Pantothenate	Bifidobacterium_catenulatum	-3.25395e-07	-7.97129e-07	-1.26911e-07	314.548	1	0
Pantothenate	Propionibacterium_freudenreichii	-3.25432e-07	-7.97557e-07	-1.66667e-07	314.548	1	0
Pantothenate	Clostridium_hylemonae	-3.46354e-07	-6.84083e-07	-1.88073e-07	314.548	1	0
Pantothenate	Catabacter_hongkongensis	-3.57822e-07	-5.10703e-07	-2.5841e-07	314.548	1	0
Pantothenate	Corynebacterium_argentoratense	-3.6113e-07	-1.14373e-06	-1.31498e-07	314.548	1	0
Pantothenate	Lactobacillus_gasseri	-3.87725e-07	-1.01835e-06	-1.49847e-07	314.548	1	0
Pantothenate	Lactiplantibacillus_pentosus	-3.97795e-07	-8.95162e-07	-1.51376e-07	314.548	1	0
Pantothenate	Scardovia_wiggsiae	-4.30842e-07	-1.32263e-06	-1.78899e-07	314.548	1	0
Pantothenate	Streptococcus_australis	-4.34941e-07	-8.19572e-07	-2.72171e-07	314.548	1	0
Pantothenate	Lactobacillus_crispatus	-4.50913e-07	-2.37219e-06	-3.97554e-08	314.548	1	0
Pantothenate	Bifidobacterium_gallinarum	-4.57692e-07	-1.21268e-06	-2.06422e-07	314.548	1	0
Pantothenate	Limosilactobacillus_vaginalis	-4.66029e-07	-1.40279e-06	-1.39144e-07	314.548	1	0
Pantothenate	Lapidilactobacillus_dextrinicus	-4.81702e-07	-1.70005e-06	-6.42202e-08	314.548	1	0
Pantothenate	Lactobacillus_apis	-4.91788e-07	-2.38803e-06	-7.03364e-08	314.548	1	0
Pantothenate	Peptococcus_niger	-5.20011e-07	-1.1682e-06	-2.18654e-07	314.548	1	0
Pantothenate	Megasphaera_elsdenii	-6.00231e-07	-2.90826e-06	-2.44648e-08	314.548	1	0
Pantothenate	Methanosphaera_stadtmanae	-6.03949e-07	-1.08716e-06	-3.45566e-07	314.548	1	0
Pantothenate	Morganella_morganii	-7.11649e-07	-2.25465e-06	-2.07951e-07	314.548	1	0
Pantothenate	Pediococcus_acidilactici	-8.38311e-07	-3.34098e-06	0	314.548	1	0
Pantothenate	Lactiplantibacillus_plantarum	-8.47894e-07	-1.89144e-06	-4.57187e-07	314.548	1	0
Pantothenate	Weissella_confusa	-8.8706e-07	-3.29808e-06	-1.2844e-07	314.548	1	0
Pantothenate	Dialister_invisus	-9.11293e-07	-1.73547e-06	-5.73394e-07	314.548	1	0
Pantothenate	Holdemanella_biformis	-9.12074e-07	-2.56511e-06	-2.99694e-07	314.548	1	0
Pantothenate	Turicimonas_muris	-9.16994e-07	-1.34251e-06	-6.95719e-07	314.548	1	0
Pantothenate	Veillonella_dispar	-9.96253e-07	-2.76231e-06	-5.15291e-07	314.548	1	0
Pantothenate	Acidaminococcus_fermentans	-1.08087e-06	-3.80122e-06	-6.11621e-09	314.548	1	0
Pantothenate	Christensenella_minuta	-1.10387e-06	-2.33089e-06	-6.86544e-07	314.548	1	0
Pantothenate	Prevotella_timonensis	-1.13308e-06	-4.77287e-06	-3.33333e-07	314.548	1	0
Pantothenate	Ligilactobacillus_ruminis	-1.16848e-06	-4.27621e-06	-3.10398e-07	314.548	1	0
Pantothenate	Lactobacillus_paragasseri	-1.43582e-06	-2.61468e-06	-7.81346e-07	314.548	1	0
Pantothenate	Butyricicoccus_pullicaecorum	-1.46234e-06	-2.66972e-06	-8.45566e-07	314.548	1	0
Pantothenate	Limosilactobacillus_fermentum	-1.49559e-06	-3.30879e-06	-7.24771e-07	314.548	1	0
Pantothenate	Prevotella_buccalis	-1.50179e-06	-8.05368e-06	-1.43731e-07	314.548	1	0
Pantothenate	Eubacterium_limosum	-1.54843e-06	-3.1208e-06	-8.89908e-07	314.548	1	0
Pantothenate	Holdemania_filiformis	-1.55738e-06	-1.85833e-06	-1.32569e-06	314.548	1	0
Pantothenate	Anaeroglobus_geminatus	-1.68399e-06	-4.30581e-06	-6.10092e-07	314.548	1	0
Pantothenate	Enterococcus_asini	-1.8506e-06	-5.32815e-06	-6.72783e-07	314.548	1	0
Pantothenate	Eubacterium_callanderi	-1.9859e-06	-2.94495e-06	-1.37462e-06	314.548	1	0
Pantothenate	Dielma_fastidiosa	-1.99482e-06	-4.60731e-06	-1.24006e-06	314.548	1	0
Pantothenate	Bifidobacterium_animalis	-1.99538e-06	-4.6366e-06	-8.50153e-07	314.548	1	0
Pantothenate	Coprobacillus_cateniformis	-2.32868e-06	-7.01771e-06	-1.07645e-06	314.548	1	0
Pantothenate	Collinsella_massiliensis	-2.33037e-06	-6.5706e-06	-7.64526e-07	314.548	1	0
Pantothenate	Enterococcus_dispar	-2.34655e-06	-8.45805e-06	-6.16208e-07	314.548	1	0
Pantothenate	Butyricimonas_synergistica	-2.41285e-06	-3.40076e-06	-1.8792e-06	314.548	1	0
Pantothenate	Limosilactobacillus_oris	-2.64698e-06	-5.77397e-06	-1.23242e-06	314.548	1	0
Pantothenate	Butyricimonas_virosa	-2.71819e-06	-3.40826e-06	-2.18043e-06	314.548	1	0
Pantothenate	Pyramidobacter_piscolens	-2.80883e-06	-6.36781e-06	-1.12691e-06	314.548	1	0
Pantothenate	Streptococcus_anginosus	-2.85815e-06	-7.33792e-06	-1.55505e-06	314.548	1	0
Pantothenate	Faecalicoccus_pleomorphus	-3.17513e-06	-6.13471e-06	-1.52141e-06	314.548	1	0
Pantothenate	Intestinibacter_bartlettii	-3.3624e-06	-4.26147e-06	-2.65596e-06	314.548	1	0
Pantothenate	Erysipelatoclostridium_ramosum	-3.96574e-06	-5.33792e-06	-3.0367e-06	314.548	1	0
Pantothenate	Gemmiger_formicilis	-3.97518e-06	-5.5587e-06	-2.90979e-06	314.548	1	0
Pantothenate	Enterocloster_asparagiformis	-4.11831e-06	-5.12908e-06	-3.35015e-06	314.548	1	0
Pantothenate	Enterocloster_citroniae	-4.14168e-06	-5.51376e-06	-3.41437e-06	314.548	1	0
Pantothenate	Bifidobacterium_scardovii	-4.14481e-06	-9.18734e-06	-1.63761e-06	314.548	1	0
Pantothenate	Clostridium_scindens	-4.53244e-06	-6.33256e-06	-3.37309e-06	314.548	1	0
Pantothenate	Bifidobacterium_breve	-4.6535e-06	-1.67016e-05	-1.19266e-06	314.548	1	0
Pantothenate	Marvinbryantia_formatexigens	-4.74745e-06	-2.38313e-05	-5.10703e-07	314.548	1	0
Pantothenate	Ruminococcaceae_bacterium_D16	-4.77489e-06	-6.51223e-06	-3.60398e-06	314.548	1	0
Pantothenate	Streptococcus_lutetiensis	-4.90018e-06	-1.50958e-05	-1.13761e-06	314.548	1	0
Pantothenate	Clostridium_leptum	-5.38754e-06	-7.10092e-06	-4.17278e-06	314.548	1	0
Pantothenate	Blautia_coccoides	-5.54649e-06	-1.30959e-05	-3.19266e-06	314.548	1	0
Pantothenate	Enorma_massiliensis	-5.55716e-06	-1.11399e-05	-2.91743e-06	314.548	1	0
Pantothenate	Anaerotruncus_colihominis	-5.61157e-06	-6.68834e-06	-4.76147e-06	314.548	1	0
Pantothenate	Cloacibacillus_porcorum	-5.88605e-06	-1.12824e-05	-3.11704e-06	314.548	1	0
Pantothenate	Limosilactobacillus_mucosae	-6.05041e-06	-2.20201e-05	-1.03976e-06	314.548	1	0
Pantothenate	Streptococcus_parasanguinis	-6.33214e-06	-1.27116e-05	-4.11621e-06	314.548	1	0
Pantothenate	Coprococcus_catus	-7.93282e-06	-1.08165e-05	-5.74465e-06	314.548	1	0
Pantothenate	Bifidobacterium_bifidum	-8.22275e-06	-1.84982e-05	-3.64067e-06	314.548	1	0
Pantothenate	Blautia_producta	-8.32551e-06	-1.18655e-05	-6.34404e-06	314.548	1	0
Pantothenate	Lacrimispora_saccharolytica	-8.99839e-06	-1.39878e-05	-5.90826e-06	314.548	1	0
Pantothenate	Bilophila_wadsworthia	-9.59764e-06	-1.06514e-05	-8.64832e-06	314.548	1	0
Pantothenate	Bifidobacterium_pseudolongum	-1.02364e-05	-2.71784e-05	-4.10092e-06	314.548	1	0
Pantothenate	Bifidobacterium_pullorum	-1.03458e-05	-2.51414e-05	-5.54281e-06	314.548	1	0
Pantothenate	Ligilactobacillus_salivarius	-1.10221e-05	-2.77211e-05	-5.65902e-06	314.548	1	0
Pantothenate	Blautia_hydrogenotrophica	-1.23792e-05	-1.64601e-05	-9.87648e-06	314.548	1	0
Pantothenate	Eisenbergiella_tayi	-1.61939e-05	-2.59313e-05	-1.09541e-05	314.548	1	0
Pantothenate	Intestinimonas_butyriciproducens	-1.73868e-05	-2.19885e-05	-1.41483e-05	314.548	1	0
Pantothenate	Gordonibacter_pamelaeae	-1.76577e-05	-2.16804e-05	-1.52554e-05	314.548	1	0
Pantothenate	Bifidobacterium_pseudocatenulatum	-1.79145e-05	-5.15786e-05	-5.51089e-06	314.548	1	0
Pantothenate	Enterocloster_bolteae	-1.85566e-05	-2.56177e-05	-1.46911e-05	314.548	1	0
Pantothenate	Acidaminococcus_intestini	-1.95857e-05	-3.27445e-05	-1.2064e-05	314.548	1	0
Pantothenate	Bifidobacterium_dentium	-2.03679e-05	-3.02963e-05	-1.43012e-05	314.548	1	0
Pantothenate	Clostridium_innocuum	-2.08572e-05	-2.80232e-05	-1.62248e-05	314.548	1	0
Pantothenate	Ligilactobacillus_animalis	-2.11208e-05	-4.64407e-05	-9.76758e-06	314.548	1	0
Pantothenate	Enterocloster_clostridioformis	-2.23237e-05	-3.17294e-05	-1.67248e-05	314.548	1	0
Pantothenate	Flavonifractor_plautii	-2.90587e-05	-3.73081e-05	-2.33706e-05	314.548	1	0
Pantothenate	Sellimonas_intestinalis	-3.37819e-05	-4.29302e-05	-2.71905e-05	314.548	1	0
Pantothenate	Collinsella_stercoris	-3.4721e-05	-5.89745e-05	-2.24853e-05	314.548	1	0
Pantothenate	Ruthenibacterium_lactatiformans	-4.1321e-05	-6.35451e-05	-3.03128e-05	314.548	1	0
Pantothenate	Collinsella_intestinalis	-4.75041e-05	-6.92483e-05	-3.45337e-05	314.548	1	0
Pantothenate	Eshraghiella_crossota	-5.48401e-05	-0.000125245	-2.6315e-05	314.547	1	0
Pantothenate	Ruminococcus_bicirculans	-6.84609e-05	-8.34822e-05	-5.68777e-05	314.547	1	0
Pantothenate	Lachnospira_eligens	-7.73802e-05	-8.90443e-05	-6.73365e-05	314.547	1	0
Pantothenate	Eubacterium_siraeum	-9.32385e-05	-0.000126838	-6.9587e-05	314.547	1	0
Pantothenate	Collinsella_aerofaciens	-0.000380912	-0.000430819	-0.000338278	314.547	1	0

## Sheet: Table_S7
Table_S7: Spearman correlations of analysed flux-microbe pairs
Description: Spearman correlations were performed on the microbial relative abundances against predicted blood fluxes in mmol/day/person for each of the shown metabolites. Empty cells indicate microbial species that were excluded from this analysis due to having potential microbial flux contributions below the cutoff.
Microbial species	Butyrate	L-leucine	Leucylleucine	Myristic acid	Nicotinic acid	Pantothenate
Acidaminococcus_intestini	-0.11283	-0.0706912	-0.0706912	0.0026476	-0.030679
Akkermansia_muciniphila		-0.0559552	-0.0559552	-0.128373	-0.0178293	0.0164455
Alistipes_finegoldii		-0.132783	-0.132783		-0.122902	-0.0631086
Alistipes_putredinis				0.00303144	-0.212314	0.101851
Alistipes_shahii		-0.176307	-0.176307	-0.016018	-0.139992	-0.0498232
Anaerobutyricum_hallii	0.20911	-0.0373524	-0.0373524	0.133025	0.0267178	0.106482
Anaerostipes_hadrus	0.330596	0.0827971	0.0827971	0.194205	0.132015	0.219217
Bacteroides_caccae		-0.109114	-0.109114	-0.0568845	-0.0597488	0.000411529
Bacteroides_cellulosilyticus		-0.0887184	-0.0887184		-0.0574177	0.0100171
Bacteroides_dorei	0.0781094	0.0603508	0.0603508	0.0444686	0.00349495	0.0576898
Bacteroides_eggerthii	0.0721737	-0.045229	-0.045229		-0.017981	-0.0303412
Bacteroides_faecis		-0.0386232	-0.0386232
Bacteroides_finegoldii		-0.0526019	-0.0526019
Bacteroides_fragilis		0.0160287	0.0160287	0.0484792	0.0526855	0.137259
Bacteroides_intestinalis		-0.0867821	-0.0867821		-0.177033	-0.0787256
Bacteroides_ovatus		0.149623	0.149623	0.203311	0.13058	0.146283
Bacteroides_stercoris		0.070757	0.070757	-0.102162	0.100443	0.0866492
Bacteroides_thetaiotaomicron		0.0688185	0.0688185		0.0514598	0.099239
Bacteroides_uniformis	0.488312	0.173303	0.173303	0.410219	0.168853	0.259773
Bacteroides_vulgatus	0.337913	0.175799	0.175799	0.334147	0.19863	0.255564
Bacteroides_xylanisolvens	0.174812	0.0545098	0.0545098		0.043381	0.0855467
Barnesiella_intestinihominis		-0.138751	-0.138751
Bifidobacterium_adolescentis		-0.0653828	-0.0653828	-0.00599973	-0.00537726	-0.0630911
Bifidobacterium_bifidum		-0.0172131	-0.0172131	-0.0288121	-0.00339676
Bifidobacterium_breve		-0.0416552	-0.0416552
Bifidobacterium_longum		-0.0268091	-0.0268091	-0.1628	-0.0391172	-0.196098
Bifidobacterium_pseudocatenulatum					0.0169978
Blautia_gnavus		0.134946	0.134946	0.00280093	0.140133	0.118556
Blautia_obeum		-0.0810002	-0.0810002	0.110043	-0.0660401	0.0636435
Blautia_torques		0.00327013	0.00327013		0.0171008	0.114586
Blautia_wexlerae	0.331872	0.114989	0.114989	0.130314	0.117203	0.165571
Collinsella_aerofaciens					-0.243317
Collinsella_intestinalis					-0.10408
Coprococcus_comes	0.0392879	-0.112458	-0.112458		-0.0670551	-0.0027833
Coprococcus_eutactus		-0.0334	-0.0334		-0.00766506
Dorea_formicigenerans		-0.000597109	-0.000597109		-0.00680528
Dorea_longicatena		0.0317797	0.0317797	0.157036	0.0326774	0.110916
Eggerthella_lenta		0.0100447	0.0100447			-0.0114244
Enterocloster_clostridioformis		0.0264844	0.0264844
Escherichia_coli		-0.161779	-0.161779	-0.166376	-0.152856	-0.200491
Eubacterium_rectale	0.327919	0.132027	0.132027	0.237253	0.139726	0.20352
Eubacterium_siraeum	0.119526	-0.0189112	-0.0189112	0.040405	0.0187424
Faecalibacterium_prausnitzii	0.408019	0.156396	0.156396	0.392306	0.138335	0.237836
Flavonifractor_plautii	0.0853025	0.160966	0.160966	0.00145751	0.138548
Fusicatenibacter_saccharivorans		0.0857086	0.0857086	0.151412	0.0808479	0.206331
Klebsiella_pneumoniae		0.00430163	0.00430163	-0.0339901	-0.00450304	-0.0786867
Klebsiella_variicola		-0.0132876	-0.0132876		-0.0191669
Lachnospira_pectinoschiza		0.0821609	0.0821609		0.0633681	0.122846
Methanobrevibacter_smithii		-0.253937	-0.253937		-0.235859	-0.191052
Monoglobus_pectinilyticus		0.0450824	0.0450824
Odoribacter_splanchnicus	0.104491	-0.151042	-0.151042		-0.104988	0.0145295
Parabacteroides_distasonis		0.0442777	0.0442777	0.121804	0.0514919	0.107551
Parabacteroides_merdae		-0.0642683	-0.0642683	0.13638	-0.0346672	0.00941294
Phocaeicola_massiliensis		-0.0555252	-0.0555252
Phocaeicola_plebeius		0.0073024	0.0073024		-0.0913769
Prevotella_copri		0.0323621	0.0323621	0.198606	0.0194104	0.00704866
Roseburia_faecis	0.272593	0.0904246	0.0904246	0.266451	0.0822672	0.0891916
Roseburia_hominis	0.169028	-0.0139394	-0.0139394			0.0957257
Roseburia_intestinalis	0.328005	0.134645	0.134645		0.0267775	0.159863
Roseburia_inulinivorans		0.0483529	0.0483529		0.0106943	0.101829
Ruminococcus_bicirculans		0.00969626	0.00969626
Ruminococcus_bromii		-0.0312167	-0.0312167	-0.0110865	-0.0631591	-0.00169173
Ruminococcus_lactaris		0.0441904	0.0441904		0.028671	0.0652008
Ruthenibacterium_lactatiformans					-0.282922
Streptococcus_parasanguinis		-0.0426653	-0.0426653		-0.111816
Streptococcus_salivarius		-0.0455869	-0.0455869	0.0215348	-0.112282	-0.110689
Streptococcus_thermophilus		-0.118258	-0.118258		-0.0951715

## Sheet: Table_S8
Table_S8: Gut microbial associations with PD diagnosis
Description: Microbial species in the host-microbiome WBMs and their previously found associations with PD diagnosis. This table is adapted from results by Wallen et al. (2022), https://doi.org/10.1038/s41467-022-34667-x
Kingdom	Phylum	Class	Order	Family	Genus	Species_Wallen	Species	N PD	N NHC	MaAsLin2 Beta	ANCOM-BC Beta	MaAsLin2 FDR	ANCOM-BC FDR	Significant	Direction
Bacteria	Actinobacteria	Actinobacteria	Actinomycetales	Actinomycetaceae	Actinomyces	Actinomyces oris	Actinomyces oris	269	76	1.82296	1.87426	3.26451e-08	2.25733e-08	1	Higher in PD
Bacteria	Actinobacteria	Actinobacteria	Bifidobacteriales	Bifidobacteriaceae	Bifidobacterium	Bifidobacterium dentium	Bifidobacterium dentium	195	48	2.02876	1.95426	6.9841e-07	8.41378e-08	1	Higher in PD
Bacteria	Firmicutes	Bacilli	Lactobacillales	Streptococcaceae	Streptococcus	Streptococcus mutans	Streptococcus mutans	171	35	1.63633	1.75061	7.81948e-07	3.02419e-08	1	Higher in PD
Bacteria	Firmicutes	Clostridia	Clostridiales	Ruminococcaceae	Ruminococcaceae unclassified	Clostridium leptum	Clostridium leptum	432	174	1.80998	1.4833	1.17456e-06	3.11392e-05	1	Higher in PD
Bacteria	Firmicutes	Clostridia	Clostridiales	Ruminococcaceae	Ruthenibacterium	Ruthenibacterium lactatiformans	Ruthenibacterium lactatiformans	479	228	1.12016	0.636206	2.42206e-06	0.00186273	1	Higher in PD
Bacteria	Firmicutes	Clostridia	Clostridiales	Lachnospiraceae	Blautia	Blautia wexlerae	Blautia wexlerae	433	214	-1.92887	-1.58863	1.54528e-05	1.03678e-05	1	Lower in PD
Bacteria	Firmicutes	Bacilli	Lactobacillales	Enterococcaceae	Enterococcus	Enterococcus avium	Enterococcus avium	53	1	0.816195	0.954539	5.27899e-05	1.3336e-06	1	Higher in PD
Bacteria	Firmicutes	Clostridia	Clostridiales	Lachnospiraceae	Roseburia	Roseburia intestinalis	Roseburia intestinalis	294	170	-2.22504	-2.01916	0.000153847	3.11392e-05	1	Lower in PD
Bacteria	Firmicutes	Clostridia	Clostridiales	Lachnospiraceae	Eisenbergiella	Eisenbergiella tayi	Eisenbergiella tayi	266	100	1.42615	1.28433	0.000187794	0.0015962	1	Higher in PD
Bacteria	Firmicutes	Erysipelotrichia	Erysipelotrichales	Erysipelotrichaceae	Coprobacillus	Coprobacillus cateniformis	Coprobacillus cateniformis	82	12	0.927634	0.862024	0.000381918	0.00019697	1	Higher in PD
Bacteria	Firmicutes	Erysipelotrichia	Erysipelotrichales	Erysipelotrichaceae	Turicibacter	Turicibacter sanguinis	Turicibacter sanguinis	105	24	1.09502	0.945258	0.00117457	0.00103611	1	Higher in PD
Bacteria	Firmicutes	Clostridia	Clostridiales	Ruminococcaceae	Ruminococcus	Ruminococcus lactaris	Ruminococcus lactaris	115	88	-1.21008	-1.7642	0.00159368	0.00037998	1	Lower in PD
Bacteria	Firmicutes	Bacilli	Lactobacillales	Lactobacillaceae	Lactobacillus	Lactobacillus salivarius	Ligilactobacillus salivarius	71	13	0.908561	0.83832	0.00159368	0.00108794	1	Higher in PD
Bacteria	Actinobacteria	Coriobacteriia	Coriobacteriales	Coriobacteriaceae	Enorma	Collinsella massiliensis	Collinsella massiliensis	261	96	0.883175	0.789514	0.00208004	0.00792527	1	Higher in PD
Bacteria	Actinobacteria	Actinobacteria	Bifidobacteriales	Bifidobacteriaceae	Scardovia	Scardovia wiggsiae	Scardovia wiggsiae	50	5	0.562391	0.501938	0.00221901	0.00186273	1	Higher in PD
Bacteria	Firmicutes	Bacilli	Lactobacillales	Streptococcaceae	Streptococcus	Streptococcus australis	Streptococcus australis	40	46	-0.590923	-0.988943	0.00224186	0.000174361	1	Lower in PD
Bacteria	Firmicutes	Clostridia	Clostridiales	Lachnospiraceae	Anaerostipes	Anaerostipes hadrus	Anaerostipes hadrus	337	187	-1.62546	-1.68149	0.00224186	0.00037998	1	Lower in PD
Bacteria	Firmicutes	Bacilli	Lactobacillales	Lactobacillaceae	Lactobacillus	Lactobacillus fermentum	Limosilactobacillus fermentum	113	28	1.12273	0.991481	0.00448377	0.00379763	1	Higher in PD
Bacteria	Firmicutes	Clostridia	Clostridiales	Ruminococcaceae	Ruminococcus	Ruminococcus callidus	Ruminococcus callidus	17	22	-0.3041	-0.708983	0.00448377	0.00334242	1	Lower in PD
Bacteria	Firmicutes	Clostridia	Clostridiales	Clostridiaceae	Hungatella	Hungatella hathewayi	Hungatella hathewayi	264	98	1.2052	1.06324	0.00451758	0.0139065	1	Higher in PD
Bacteria	Firmicutes	Clostridia	Clostridiales	Lachnospiraceae	Fusicatenibacter	Fusicatenibacter saccharivorans	Fusicatenibacter saccharivorans	350	192	-1.82685	-1.65637	0.00451758	0.000594372	1	Lower in PD
Bacteria	Bacteroidetes	Bacteroidia	Bacteroidales	Porphyromonadaceae	Porphyromonas	Porphyromonas asaccharolytica	Porphyromonas asaccharolytica	51	8	0.8048	0.49228	0.00451758	0.00882222	1	Higher in PD
Bacteria	Firmicutes	Bacilli	Lactobacillales	Lactobacillaceae	Lactobacillus	Lactobacillus paragasseri	Lactobacillus paragasseri	51	6	0.659906	0.599553	0.00451758	0.00379763	1	Higher in PD
Bacteria	Firmicutes	Clostridia	Clostridiales	Ruminococcaceae	Faecalibacterium	Faecalibacterium prausnitzii	Faecalibacterium prausnitzii	447	216	-1.32752	-1.11626	0.00451758	0.00330504	1	Lower in PD
Bacteria	Proteobacteria	Gammaproteobacteria	Enterobacterales	Enterobacteriaceae	Escherichia	Escherichia coli	Escherichia coli	285	105	1.3027	1.39367	0.00535318	0.00900389	1	Higher in PD
Bacteria	Synergistetes	Synergistia	Synergistales	Synergistaceae	Cloacibacillus	Cloacibacillus evryensis	Cloacibacillus evryensis	102	29	0.750638	0.807663	0.00779731	0.0133803	1	Higher in PD
Bacteria	Bacteroidetes	Bacteroidia	Bacteroidales	Rikenellaceae	Alistipes	Alistipes indistinctus	Alistipes indistinctus	224	82	1.3215	1.07364	0.00779731	0.0167958	1	Higher in PD
Archaea	Euryarchaeota	Methanobacteria	Methanobacteriales	Methanobacteriaceae	Methanobrevibacter	Methanobrevibacter smithii	Methanobrevibacter smithii	184	63	1.39686	1.18251	0.00839134	0.0133803	1	Higher in PD
Bacteria	Firmicutes	Bacilli	Lactobacillales	Lactobacillaceae	Lactobacillus	Lactobacillus rhamnosus	Lacticaseibacillus rhamnosus	105	29	0.787859	0.764236	0.00976763	0.0161842	1	Higher in PD
Bacteria	Firmicutes	Clostridia	Clostridiales	Lachnospiraceae	Lachnospiraceae unclassified	Eubacterium rectale	Eubacterium rectale	390	206	-1.45563	-1.41221	0.0146564	0.00219286	1	Lower in PD
Bacteria	Firmicutes	Clostridia	Clostridiales	Eubacteriaceae	Eubacterium	Eubacterium limosum	Eubacterium limosum	81	23	0.668981	0.51397	0.0146564	0.0394844	1	Higher in PD
Bacteria	Firmicutes	Negativicutes	Acidaminococcales	Acidaminococcaceae	Acidaminococcus	Acidaminococcus intestini	Acidaminococcus intestini	157	51	1.49058	1.18115	0.0162313	0.018871	1	Higher in PD
Bacteria	Actinobacteria	Actinobacteria	Bifidobacteriales	Bifidobacteriaceae	Bifidobacterium	Bifidobacterium pullorum	Bifidobacterium pullorum	53	11	0.575601	0.565339	0.0164496	0.0237949	1	Higher in PD
Bacteria	Firmicutes	Bacilli	Lactobacillales	Lactobacillaceae	Lactobacillus	Lactobacillus gasseri	Lactobacillus gasseri	50	6	0.408942	0.518926	0.0167092	0.0105023	1	Higher in PD
Bacteria	Actinobacteria	Actinobacteria	Bifidobacteriales	Bifidobacteriaceae	Bifidobacterium	Bifidobacterium gallinarum	Bifidobacterium gallinarum	40	5	0.335175	0.372761	0.0181961	0.0226278	1	Higher in PD
Bacteria	Firmicutes	Clostridia	Clostridiales	Lachnospiraceae	Blautia	Blautia hansenii	Blautia hansenii	78	59	-0.923039	-1.03944	0.0183124	0.0113258	1	Lower in PD
Bacteria	Proteobacteria	Gammaproteobacteria	Enterobacterales	Enterobacteriaceae	Klebsiella	Klebsiella pneumoniae	Klebsiella pneumoniae	143	47	0.981321	1.0055	0.0191006	0.0277205	1	Higher in PD
Bacteria	Actinobacteria	Actinobacteria	Actinomycetales	Actinomycetaceae	Actinomyces	Actinomyces naeslundii	Actinomyces naeslundii	77	19	0.497506	0.453401	0.0191006	0.0453309	1	Higher in PD
Bacteria	Firmicutes	Bacilli	Lactobacillales	Streptococcaceae	Streptococcus	Streptococcus mitis	Streptococcus mitis	67	48	-0.549219	-0.739055	0.0200894	0.0108265	1	Lower in PD
Bacteria	Firmicutes	Clostridia	Clostridiales	Lachnospiraceae	Lachnoclostridium	Clostridium hylemonae	Clostridium hylemonae	34	5	0.295905	0.272338	0.021171	0.0694954	1	Higher in PD
Bacteria	Firmicutes	Bacilli	Lactobacillales	Streptococcaceae	Streptococcus	Streptococcus vestibularis	Streptococcus vestibularis	185	60	0.723745	0.958001	0.021706	0.018117	1	Higher in PD
Bacteria	Firmicutes	Erysipelotrichia	Erysipelotrichales	Erysipelotrichaceae	Erysipelatoclostridium	Clostridium innocuum	Clostridium innocuum	373	160	0.976433	0.794634	0.024691	0.0701351	1	Higher in PD
Bacteria	Actinobacteria	Actinobacteria	Bifidobacteriales	Bifidobacteriaceae	Bifidobacterium	Bifidobacterium bifidum	Bifidobacterium bifidum	153	54	1.30886	0.970622	0.0251408	0.0395016	1	Higher in PD
Bacteria	Firmicutes	Negativicutes	Veillonellales	Veillonellaceae	Dialister	Dialister invisus	Dialister invisus	112	72	-0.81888	-1.01298	0.0251408	0.018871	1	Lower in PD
Bacteria	Firmicutes	Clostridia	Clostridiales	Lachnospiraceae	Roseburia	Roseburia faecis	Roseburia faecis	290	158	-1.44916	-1.38615	0.0251408	0.0128274	1	Lower in PD
Bacteria	Firmicutes	Clostridia	Clostridiales	Ruminococcaceae	Ruminococcus	Ruminococcus bicirculans	Ruminococcus bicirculans	146	95	-1.25807	-1.48742	0.0251408	0.00949785	1	Lower in PD
Bacteria	Bacteroidetes	Bacteroidia	Bacteroidales	Prevotellaceae	Prevotella	Prevotella copri	Prevotella copri	157	103	-1.16981	-1.30369	0.0251408	0.0105023	1	Lower in PD
Bacteria	Firmicutes	Clostridia	Clostridiales	Eubacteriaceae	Eubacterium	Eubacterium callanderi	Eubacterium callanderi	79	20	0.523953	0.54931	0.0251408	0.0458354	1	Higher in PD
Bacteria	Firmicutes	Clostridia	Clostridiales	Christensenellaceae	Christensenella	Christensenella minuta	Christensenella minuta	76	23	0.555708	0.410185	0.0251408	0.0758224	1	Higher in PD
Bacteria	Actinobacteria	Actinobacteria	Bifidobacteriales	Bifidobacteriaceae	Bifidobacterium	Bifidobacterium longum	Bifidobacterium longum	402	173	1.22483	1.00945	0.0251408	0.0488525	1	Higher in PD
Bacteria	Actinobacteria	Coriobacteriia	Coriobacteriales	Coriobacteriaceae	Enorma	Enorma massiliensis	Enorma massiliensis	128	38	0.67924	0.526502	0.0251408	0.0458354	1	Higher in PD
Bacteria	Firmicutes	Bacilli	Lactobacillales	Enterococcaceae	Enterococcus	Enterococcus faecium	Enterococcus faecium	63	11	0.484766	0.613399	0.0251408	0.0237949	1	Higher in PD
Bacteria	Firmicutes	Clostridia	Clostridiales	Lachnospiraceae	Roseburia	Roseburia inulinivorans	Roseburia inulinivorans	270	151	-1.18902	-1.27886	0.0255993	0.0105023	1	Lower in PD
Bacteria	Actinobacteria	Actinobacteria	Micrococcales	Micrococcaceae	Rothia	Rothia mucilaginosa	Rothia mucilaginosa	150	91	-0.751348	-0.901638	0.0255993	0.0133803	1	Lower in PD
Bacteria	Bacteroidetes	Bacteroidia	Bacteroidales	Tannerellaceae	Parabacteroides	Parabacteroides distasonis	Parabacteroides distasonis	435	195	1.10913	0.785819	0.0256286	0.0753804	1	Higher in PD
Bacteria	Firmicutes	Bacilli	Lactobacillales	Lactobacillaceae	Lactobacillus	Lactobacillus reuteri	Limosilactobacillus reuteri	42	8	0.651906	0.453144	0.0294232	0.0530019	1	Higher in PD
Bacteria	Firmicutes	Clostridia	Clostridiales	Clostridiaceae	Butyricicoccus	Butyricicoccus pullicaecorum	Butyricicoccus pullicaecorum	22	21	-0.391493	-0.566849	0.0314117	0.0265263	1	Lower in PD
Bacteria	Bacteroidetes	Bacteroidia	Bacteroidales	Rikenellaceae	Alistipes	Alistipes finegoldii	Alistipes finegoldii	399	175	1.10047	0.774182	0.0355865	0.0945827	1	Higher in PD
Bacteria	Firmicutes	Clostridia	Clostridiales	Catabacteriaceae	Catabacter	Catabacter hongkongensis	Catabacter hongkongensis	78	24	0.457378	0.337042	0.0427791	0.160704	0	Unchanged
Bacteria	Firmicutes	Clostridia	Clostridiales	Eubacteriaceae	Eubacterium	Eubacterium ramulus	Eubacterium ramulus	159	94	-0.912118	-1.05228	0.0436112	0.0280452	1	Lower in PD
Bacteria	Actinobacteria	Actinobacteria	Bifidobacteriales	Bifidobacteriaceae	Bifidobacterium	Bifidobacterium breve	Bifidobacterium breve	78	26	0.666562	0.530364	0.0450265	0.127834	0	Unchanged
Bacteria	Firmicutes	Bacilli	Lactobacillales	Streptococcaceae	Streptococcus	Streptococcus lutetiensis	Streptococcus lutetiensis	36	5	0.408047	0.44532	0.0450265	0.0513865	1	Higher in PD
Bacteria	Proteobacteria	Gammaproteobacteria	Enterobacterales	Enterobacteriaceae	Klebsiella	Klebsiella variicola	Klebsiella variicola	120	39	0.637671	0.744779	0.0516365	0.0694954	1	Higher in PD
Bacteria	Actinobacteria	Coriobacteriia	Eggerthellales	Eggerthellaceae	Gordonibacter	Gordonibacter pamelaeae	Gordonibacter pamelaeae	459	207	0.618352	0.411723	0.0617152	0.199804	0	Unchanged
Bacteria	Actinobacteria	Actinobacteria	Bifidobacteriales	Bifidobacteriaceae	Bifidobacterium	Bifidobacterium pseudocatenulatum	Bifidobacterium pseudocatenulatum	205	81	1.0115	0.865895	0.0668713	0.104198	0	Unchanged
Bacteria	Firmicutes	Clostridia	Clostridiales	Clostridiaceae	Clostridium	Clostridium disporicum	Clostridium disporicum	68	16	0.449575	0.386997	0.0695566	0.11939	0	Unchanged
Bacteria	Firmicutes	Clostridia	Clostridiales	Lachnospiraceae	Blautia	Blautia hydrogenotrophica	Blautia hydrogenotrophica	230	120	-0.801433	-0.871584	0.0798995	0.0701351	1	Lower in PD
Bacteria	Firmicutes	Clostridia	Clostridiales	Eubacteriaceae	Eubacterium	Eubacterium hallii	Anaerobutyricum hallii	331	176	-0.77328	-1.10055	0.0821008	0.0239185	1	Lower in PD
Bacteria	Firmicutes	Clostridia	Clostridiales	Clostridiales unclassified	Monoglobus	Monoglobus pectinilyticus	Monoglobus pectinilyticus	178	109	-0.886432	-1.15102	0.0821008	0.0236883	1	Lower in PD
Bacteria	Bacteroidetes	Bacteroidia	Bacteroidales	Bacteroidaceae	Bacteroides	Bacteroides salyersiae	Bacteroides salyersiae	111	36	0.500796	0.681067	0.098282	0.111159	0	Unchanged
Bacteria	Firmicutes	Negativicutes	Veillonellales	Veillonellaceae	Veillonella	Veillonella dispar	Veillonella dispar	46	41	-0.260852	-0.754255	0.100434	0.00935887	0	Unchanged
Bacteria	Firmicutes	Clostridia	Clostridiales	Eubacteriaceae	Eubacterium	Eubacterium eligens	Lachnospira eligens	234	132	-0.823743	-1.13787	0.104586	0.0337015	0	Unchanged
Bacteria	Firmicutes	Bacilli	Lactobacillales	Enterococcaceae	Enterococcus	Enterococcus faecalis	Enterococcus faecalis	42	11	0.302259	0.283399	0.109929	0.228244	0	Unchanged
Bacteria	Firmicutes	Erysipelotrichia	Erysipelotrichales	Erysipelotrichaceae	Faecalitalea	Faecalitalea cylindroides	Faecalitalea cylindroides	63	18	0.385817	0.417693	0.109929	0.1842	0	Unchanged
Bacteria	Firmicutes	Clostridia	Clostridiales	Eubacteriaceae	Anaerofustis	Anaerofustis stercorihominis	Anaerofustis stercorihominis	64	17	0.297018	0.265185	0.111231	0.247079	0	Unchanged
Bacteria	Firmicutes	Clostridia	Clostridiales	Lachnospiraceae	Blautia	Ruminococcus torques	Blautia torques	236	130	-0.994256	-1.0907	0.114867	0.0577563	0	Unchanged
Bacteria	Actinobacteria	Actinobacteria	Bifidobacteriales	Bifidobacteriaceae	Bifidobacterium	Bifidobacterium adolescentis	Bifidobacterium adolescentis	216	86	0.923614	0.787696	0.114867	0.161302	0	Unchanged
Bacteria	Bacteroidetes	Bacteroidia	Bacteroidales	Odoribacteraceae	Butyricimonas	Butyricimonas virosa	Butyricimonas virosa	205	82	0.662479	0.507563	0.126248	0.231944	0	Unchanged
Bacteria	Actinobacteria	Coriobacteriia	Coriobacteriales	Coriobacteriaceae	Collinsella	Collinsella stercoris	Collinsella stercoris	329	154	0.656495	0.344919	0.126521	0.454862	0	Unchanged
Bacteria	Firmicutes	Clostridia	Clostridiales	Lachnospiraceae	Blautia	Ruminococcus gnavus	Blautia gnavus	358	186	-0.85628	-0.902672	0.127277	0.0694954	0	Unchanged
Bacteria	Firmicutes	Bacilli	Lactobacillales	Streptococcaceae	Streptococcus	Streptococcus infantis	Streptococcus infantis	27	23	-0.24841	-0.44541	0.130839	0.0237949	0	Unchanged
Bacteria	Actinobacteria	Actinobacteria	Actinomycetales	Actinomycetaceae	Actinomyces	Actinomyces johnsonii	Actinomyces johnsonii	40	9	0.204982	0.17529	0.134331	0.351859	0	Unchanged
Bacteria	Bacteroidetes	Bacteroidia	Bacteroidales	Barnesiellaceae	Barnesiella	Barnesiella intestinihominis	Barnesiella intestinihominis	176	66	0.767001	0.727655	0.142091	0.200351	0	Unchanged
Bacteria	Firmicutes	Clostridia	Clostridiales	Lachnospiraceae	Blautia	Blautia coccoides	Blautia coccoides	176	75	0.56586	0.407245	0.143071	0.388672	0	Unchanged
Bacteria	Bacteroidetes	Bacteroidia	Bacteroidales	Bacteroidaceae	Bacteroides	Bacteroides coprocola	Phocaeicola coprocola	39	26	-0.457624	-0.572765	0.147392	0.0954367	0	Unchanged
Bacteria	Actinobacteria	Actinobacteria	Bifidobacteriales	Bifidobacteriaceae	Alloscardovia	Alloscardovia omnicolens	Alloscardovia omnicolens	50	14	0.297005	0.210222	0.169096	0.373022	0	Unchanged
Bacteria	Synergistetes	Synergistia	Synergistales	Synergistaceae	Cloacibacillus	Cloacibacillus porcorum	Cloacibacillus porcorum	33	8	0.263909	0.196983	0.172041	0.396006	0	Unchanged
Bacteria	Bacteroidetes	Bacteroidia	Bacteroidales	Tannerellaceae	Parabacteroides	Parabacteroides goldsteinii	Parabacteroides goldsteinii	130	50	0.547023	0.45092	0.191281	0.353121	0	Unchanged
Bacteria	Bacteroidetes	Bacteroidia	Bacteroidales	Bacteroidaceae	Bacteroides	Bacteroides cellulosilyticus	Bacteroides cellulosilyticus	263	109	0.8361	0.581469	0.214488	0.33688	0	Unchanged
Bacteria	Firmicutes	Clostridia	Clostridiales	Lachnospiraceae	Anaerotignum	Anaerotignum lactatifermentans	Anaerotignum lactatifermentans	136	76	-0.607972	-0.672767	0.214488	0.154035	0	Unchanged
Bacteria	Bacteroidetes	Bacteroidia	Bacteroidales	Tannerellaceae	Parabacteroides	Parabacteroides merdae	Parabacteroides merdae	378	167	0.754786	0.525514	0.229809	0.357959	0	Unchanged
Bacteria	Firmicutes	Clostridia	Clostridiales	Lachnospiraceae	Blautia	Blautia producta	Blautia producta	237	94	0.571154	0.515325	0.230328	0.324636	0	Unchanged
Bacteria	Firmicutes	Bacilli	Lactobacillales	Lactobacillaceae	Lactobacillus	Lactobacillus plantarum	Lactiplantibacillus plantarum	37	10	0.251666	0.161551	0.230328	0.510007	0	Unchanged
Bacteria	Actinobacteria	Coriobacteriia	Eggerthellales	Eggerthellaceae	Eggerthella	Eggerthella lenta	Eggerthella lenta	414	190	0.511948	0.333537	0.23733	0.508004	0	Unchanged
Bacteria	Bacteroidetes	Bacteroidia	Bacteroidales	Prevotellaceae	Paraprevotella	Paraprevotella clara	Paraprevotella clara	37	23	-0.260669	-0.396262	0.249696	0.112089	0	Unchanged
Bacteria	Firmicutes	Clostridia	Clostridiales	Ruminococcaceae	Anaerotruncus	Anaerotruncus colihominis	Anaerotruncus colihominis	286	133	0.51909	0.267464	0.249776	0.615424	0	Unchanged
Bacteria	Bacteroidetes	Bacteroidia	Bacteroidales	Bacteroidaceae	Bacteroides	Bacteroides faecis	Bacteroides faecis	114	39	0.438865	0.531486	0.249776	0.26115	0	Unchanged
Bacteria	Bacteroidetes	Bacteroidia	Bacteroidales	Bacteroidaceae	Bacteroides	Bacteroides caccae	Bacteroides caccae	317	134	0.778421	0.611108	0.253877	0.33688	0	Unchanged
Bacteria	Firmicutes	Bacilli	Lactobacillales	Streptococcaceae	Streptococcus	Streptococcus thermophilus	Streptococcus thermophilus	303	155	-0.462133	-0.688078	0.258137	0.153296	0	Unchanged
Bacteria	Firmicutes	Clostridia	Clostridiales	Lachnospiraceae	Dorea	Dorea longicatena	Dorea longicatena	260	136	-0.727571	-0.847516	0.265224	0.154035	0	Unchanged
Bacteria	Proteobacteria	Deltaproteobacteria	Desulfovibrionales	Desulfovibrionaceae	Bilophila	Bilophila wadsworthia	Bilophila wadsworthia	327	145	0.52461	0.332355	0.266892	0.524678	0	Unchanged
Bacteria	Firmicutes	Clostridia	Clostridiales	Ruminococcaceae	Ruminococcaceae unclassified	Clostridium methylpentosum	Clostridium methylpentosum	82	29	0.235106	0.182164	0.266892	0.525145	0	Unchanged
Bacteria	Firmicutes	Clostridia	Clostridiales	Lachnospiraceae	Lachnoclostridium	Clostridium symbiosum	Clostridium symbiosum	319	142	0.543132	0.384363	0.268381	0.473975	0	Unchanged
Bacteria	Firmicutes	Negativicutes	Veillonellales	Veillonellaceae	Veillonella	Veillonella atypica	Veillonella atypica	54	35	-0.265354	-0.473497	0.288399	0.128716	0	Unchanged
Bacteria	Bacteroidetes	Bacteroidia	Bacteroidales	Bacteroidaceae	Bacteroides	Bacteroides stercoris	Bacteroides stercoris	393	190	0.657626	0.300659	0.294499	0.624698	0	Unchanged
Bacteria	Actinobacteria	Coriobacteriia	Coriobacteriales	Coriobacteriaceae	Collinsella	Collinsella aerofaciens	Collinsella aerofaciens	426	200	0.622772	0.352985	0.3058	0.510007	0	Unchanged
Bacteria	Bacteroidetes	Bacteroidia	Bacteroidales	Bacteroidaceae	Bacteroides	Bacteroides xylanisolvens	Bacteroides xylanisolvens	290	119	0.617463	0.496511	0.31129	0.392646	0	Unchanged
Bacteria	Firmicutes	Bacilli	Lactobacillales	Lactobacillaceae	Lactobacillus	Lactobacillus animalis	Ligilactobacillus animalis	39	10	0.251252	0.211853	0.320874	0.4467	0	Unchanged
Bacteria	Verrucomicrobia	Verrucomicrobiae	Verrucomicrobiales	Akkermansiaceae	Akkermansia	Akkermansia muciniphila	Akkermansia muciniphila	364	159	0.702583	0.50602	0.320874	0.402933	0	Unchanged
Bacteria	Bacteroidetes	Bacteroidia	Bacteroidales	Prevotellaceae	Paraprevotella	Paraprevotella xylaniphila	Paraprevotella xylaniphila	121	67	-0.441416	-0.613476	0.320874	0.203918	0	Unchanged
Bacteria	Firmicutes	Bacilli	Lactobacillales	Lactobacillaceae	Lactobacillus	Lactobacillus vaginalis	Limosilactobacillus vaginalis	31	7	0.170124	0.0902483	0.320874	0.6623	0	Unchanged
Bacteria	Bacteroidetes	Bacteroidia	Bacteroidales	Barnesiellaceae	Coprobacter	Coprobacter fastidiosus	Coprobacter fastidiosus	75	42	-0.352191	-0.506406	0.336175	0.1842	0	Unchanged
Bacteria	Bacteroidetes	Bacteroidia	Bacteroidales	Prevotellaceae	Prevotella	Prevotella corporis	Prevotella corporis	32	10	0.153947	0.0649587	0.341289	0.771713	0	Unchanged
Bacteria	Proteobacteria	Gammaproteobacteria	Pasteurellales	Pasteurellaceae	Haemophilus	Haemophilus parainfluenzae	Haemophilus parainfluenzae	40	30	-0.163889	-0.462964	0.349868	0.0618392	0	Unchanged
Bacteria	Bacteroidetes	Bacteroidia	Bacteroidales	Bacteroidaceae	Bacteroides	Bacteroides thetaiotaomicron	Bacteroides thetaiotaomicron	400	179	0.540963	0.357404	0.352025	0.524678	0	Unchanged
Bacteria	Firmicutes	Bacilli	Bacillales	Bacillales unclassified	Gemella	Gemella sanguinis	Gemella sanguinis	62	38	-0.149974	-0.418035	0.361744	0.124152	0	Unchanged
Bacteria	Firmicutes	Clostridia	Clostridiales	Lachnospiraceae	Lachnoclostridium	Clostridium scindens	Clostridium scindens	183	76	0.356388	0.270137	0.377179	0.611012	0	Unchanged
Bacteria	Firmicutes	Clostridia	Clostridiales	Lachnospiraceae	Lachnoclostridium	Clostridium saccharolyticum	Lacrimispora saccharolytica	95	33	0.324613	0.264112	0.377179	0.524678	0	Unchanged
Bacteria	Firmicutes	Erysipelotrichia	Erysipelotrichales	Erysipelotrichaceae	Holdemanella	Holdemanella biformis	Holdemanella biformis	54	32	-0.226043	-0.42593	0.380636	0.203918	0	Unchanged
Bacteria	Firmicutes	Clostridia	Clostridiales	Lachnospiraceae	Lachnospira	Lachnospira pectinoschiza	Lachnospira pectinoschiza	139	78	-0.449891	-0.671086	0.393226	0.215364	0	Unchanged
Bacteria	Proteobacteria	Deltaproteobacteria	Desulfovibrionales	Desulfovibrionaceae	Desulfovibrio	Desulfovibrio piger	Desulfovibrio piger	31	10	0.115245	0.106761	0.394597	0.730277	0	Unchanged
Bacteria	Bacteroidetes	Bacteroidia	Bacteroidales	Odoribacteraceae	Odoribacter	Odoribacter laneus	Odoribacter laneus	43	16	0.239015	0.108266	0.397957	0.750856	0	Unchanged
Bacteria	Firmicutes	Clostridia	Clostridiales	Lachnospiraceae	Murimonas	Murimonas intestini	Murimonas intestini	45	14	0.164469	0.099734	0.417731	0.718875	0	Unchanged
Bacteria	Firmicutes	Negativicutes	Acidaminococcales	Acidaminococcaceae	Phascolarctobacterium	Phascolarctobacterium succinatutens	Phascolarctobacterium succinatutens	43	13	0.134997	0.213465	0.419117	0.525145	0	Unchanged
Bacteria	Bacteroidetes	Bacteroidia	Bacteroidales	Odoribacteraceae	Odoribacter	Odoribacter splanchnicus	Odoribacter splanchnicus	324	144	0.489819	0.301831	0.42691	0.624698	0	Unchanged
Bacteria	Bacteroidetes	Bacteroidia	Bacteroidales	Rikenellaceae	Alistipes	Alistipes timonensis	Alistipes timonensis	30	11	0.121623	0.0148336	0.430464	0.937588	0	Unchanged
Bacteria	Firmicutes	Erysipelotrichia	Erysipelotrichales	Erysipelotrichaceae	Holdemania	Holdemania filiformis	Holdemania filiformis	241	104	0.309653	0.188204	0.430464	0.706875	0	Unchanged
Bacteria	Bacteroidetes	Bacteroidia	Bacteroidales	Bacteroidaceae	Bacteroides	Bacteroides intestinalis	Bacteroides intestinalis	136	54	0.435188	0.300903	0.430464	0.594357	0	Unchanged
Bacteria	Proteobacteria	Betaproteobacteria	Burkholderiales	Oxalobacteraceae	Oxalobacter	Oxalobacter formigenes	Oxalobacter formigenes	60	24	0.147204	0.0575981	0.461838	0.868207	0	Unchanged
Bacteria	Bacteroidetes	Bacteroidia	Bacteroidales	Tannerellaceae	Parabacteroides	Parabacteroides johnsonii	Parabacteroides johnsonii	41	22	-0.179358	-0.313392	0.49796	0.383293	0	Unchanged
Bacteria	Bacteroidetes	Bacteroidia	Bacteroidales	Bacteroidaceae	Bacteroides	Bacteroides massiliensis	Phocaeicola massiliensis	166	66	0.38004	0.313496	0.509872	0.611012	0	Unchanged
Bacteria	Firmicutes	Erysipelotrichia	Erysipelotrichales	Erysipelotrichaceae	Catenibacterium	Catenibacterium mitsuokai	Catenibacterium mitsuokai	46	17	0.160262	0.0657518	0.511569	0.844301	0	Unchanged
Bacteria	Firmicutes	Clostridia	Clostridiales	Ruminococcaceae	Ruminococcaceae unclassified	Ruminococcaceae bacterium D16	Ruminococcaceae bacterium D16	138	63	0.292306	0.09965	0.512736	0.841425	0	Unchanged
Bacteria	Bacteroidetes	Bacteroidia	Bacteroidales	Bacteroidaceae	Bacteroides	Bacteroides plebeius	Phocaeicola plebeius	83	41	-0.330441	-0.38191	0.517411	0.448502	0	Unchanged
Bacteria	Actinobacteria	Actinobacteria	Micrococcales	Micrococcaceae	Rothia	Rothia dentocariosa	Rothia dentocariosa	89	37	0.174217	0.0648266	0.527589	0.856388	0	Unchanged
Bacteria	Firmicutes	Clostridia	Clostridiales	Lachnospiraceae	Lachnoclostridium	Clostridium asparagiforme	Enterocloster asparagiformis	181	77	0.248718	0.187789	0.528461	0.718875	0	Unchanged
Bacteria	Firmicutes	Clostridia	Clostridiales	Eubacteriaceae	Eubacterium	Eubacterium ventriosum	Eubacterium ventriosum	106	46	0.198479	0.0707499	0.539515	0.871051	0	Unchanged
Bacteria	Proteobacteria	Betaproteobacteria	Burkholderiales	Sutterellaceae	Turicimonas	Turicimonas muris	Turicimonas muris	181	93	-0.199841	-0.378549	0.539689	0.388672	0	Unchanged
Bacteria	Firmicutes	Negativicutes	Acidaminococcales	Acidaminococcaceae	Phascolarctobacterium	Phascolarctobacterium faecium	Phascolarctobacterium faecium	278	124	0.339236	0.234462	0.545824	0.714118	0	Unchanged
Bacteria	Actinobacteria	Coriobacteriia	Coriobacteriales	Coriobacteriaceae	Collinsella	Collinsella intestinalis	Collinsella intestinalis	266	121	0.324719	0.180671	0.545824	0.749327	0	Unchanged
Bacteria	Bacteroidetes	Bacteroidia	Bacteroidales	Bacteroidaceae	Bacteroides	Bacteroides finegoldii	Bacteroides finegoldii	152	65	0.340327	0.196469	0.553898	0.73687	0	Unchanged
Bacteria	Firmicutes	Clostridia	Clostridiales	Ruminococcaceae	Pseudoflavonifractor	Pseudoflavonifractor capillosus	Pseudoflavonifractor capillosus	34	18	-0.0941769	-0.226784	0.558728	0.305567	0	Unchanged
Bacteria	Firmicutes	Bacilli	Lactobacillales	Streptococcaceae	Lactococcus	Lactococcus lactis	Lactococcus lactis	173	73	0.197975	0.158929	0.570924	0.737678	0	Unchanged
Bacteria	Firmicutes	Clostridia	Clostridiales	Lachnospiraceae	Roseburia	Roseburia hominis	Roseburia hominis	330	161	-0.313801	-0.442584	0.57409	0.419548	0	Unchanged
Bacteria	Proteobacteria	Betaproteobacteria	Burkholderiales	Sutterellaceae	Sutterella	Sutterella parvirubra	Sutterella parvirubra	42	14	0.0851129	0.0325395	0.57409	0.89139	0	Unchanged
Bacteria	Actinobacteria	Actinobacteria	Actinomycetales	Actinomycetaceae	Actinomyces	Actinomyces odontolyticus	Schaalia odontolytica	224	118	-0.234304	-0.423827	0.57409	0.272105	0	Unchanged
Bacteria	Bacteroidetes	Bacteroidia	Bacteroidales	Odoribacteraceae	Butyricimonas	Butyricimonas synergistica	Butyricimonas synergistica	151	62	0.198758	0.171173	0.574141	0.718875	0	Unchanged
Bacteria	Bacteroidetes	Bacteroidia	Bacteroidales	Bacteroidaceae	Bacteroides	Bacteroides vulgatus	Bacteroides vulgatus	471	226	-0.249073	-0.337601	0.584954	0.355028	0	Unchanged
Bacteria	Firmicutes	Clostridia	Clostridiales	Clostridiaceae	Lactonifactor	Lactonifactor longoviformis	Lactonifactor longoviformis	76	29	0.127713	0.0409273	0.596185	0.89139	0	Unchanged
Bacteria	Firmicutes	Clostridia	Clostridiales	Clostridiales unclassified	Intestinimonas	Intestinimonas butyriciproducens	Intestinimonas butyriciproducens	262	138	-0.287276	-0.550012	0.596185	0.265418	0	Unchanged
Bacteria	Bacteroidetes	Bacteroidia	Bacteroidales	Rikenellaceae	Alistipes	Alistipes inops	Alistipes inops	39	15	0.152702	0.0429636	0.596185	0.891862	0	Unchanged
Bacteria	Firmicutes	Clostridia	Clostridiales	Lachnospiraceae	Lachnoclostridium	Clostridium citroniae	Enterocloster citroniae	283	134	0.243846	0.0792817	0.598035	0.876647	0	Unchanged
Bacteria	Bacteroidetes	Bacteroidia	Bacteroidales	Bacteroidaceae	Bacteroides	Bacteroides dorei	Bacteroides dorei	310	142	0.386894	0.16289	0.622989	0.82738	0	Unchanged
Bacteria	Firmicutes	Erysipelotrichia	Erysipelotrichales	Erysipelotrichaceae	Dielma	Dielma fastidiosa	Dielma fastidiosa	100	38	0.168404	0.0975727	0.623054	0.816738	0	Unchanged
Bacteria	Bacteroidetes	Bacteroidia	Bacteroidales	Rikenellaceae	Alistipes	Alistipes putredinis	Alistipes putredinis	402	190	0.322364	0.083727	0.627765	0.89139	0	Unchanged
Bacteria	Firmicutes	Negativicutes	Veillonellales	Veillonellaceae	Veillonella	Veillonella parvula	Veillonella parvula	82	35	0.146325	0.0417222	0.627765	0.912324	0	Unchanged
Bacteria	Firmicutes	Clostridia	Clostridiales	Ruminococcaceae	Ruminococcus	Ruminococcus bromii	Ruminococcus bromii	258	142	-0.379476	-0.596663	0.65891	0.373022	0	Unchanged
Bacteria	Firmicutes	Bacilli	Lactobacillales	Streptococcaceae	Streptococcus	Streptococcus salivarius	Streptococcus salivarius	461	219	0.188326	-0.000537615	0.66081	0.998236	0	Unchanged
Bacteria	Firmicutes	Negativicutes	Veillonellales	Veillonellaceae	Allisonella	Allisonella histaminiformans	Allisonella histaminiformans	28	9	0.0631036	-0.0364922	0.66081	0.867433	0	Unchanged
Bacteria	Firmicutes	Clostridia	Clostridiales	Lachnospiraceae	Lachnoclostridium	Clostridium bolteae	Enterocloster bolteae	352	176	-0.199097	-0.397867	0.674603	0.407628	0	Unchanged
Bacteria	Firmicutes	Clostridia	Clostridiales	Lachnospiraceae	Coprococcus	Coprococcus comes	Coprococcus comes	240	104	0.271537	0.210135	0.693768	0.768725	0	Unchanged
Bacteria	Firmicutes	Clostridia	Clostridiales	Lachnospiraceae	Tyzzerella	Tyzzerella nexilis	Tyzzerella nexilis	66	27	0.0984051	0.00415199	0.695759	0.987941	0	Unchanged
Bacteria	Firmicutes	Clostridia	Clostridiales	Lachnospiraceae	Sellimonas	Sellimonas intestinalis	Sellimonas intestinalis	224	105	0.228428	0.0391992	0.697105	0.937588	0	Unchanged
Bacteria	Firmicutes	Clostridia	Clostridiales	Ruminococcaceae	Flavonifractor	Flavonifractor plautii	Flavonifractor plautii	465	222	-0.14746	-0.246461	0.703744	0.508004	0	Unchanged
Bacteria	Bacteroidetes	Bacteroidia	Bacteroidales	Rikenellaceae	Alistipes	Alistipes shahii	Alistipes shahii	312	141	0.23365	0.0775191	0.703744	0.89139	0	Unchanged
Bacteria	Firmicutes	Clostridia	Clostridiales	Lachnospiraceae	Anaerostipes	Anaerostipes caccae	Anaerostipes caccae	87	44	-0.120664	-0.262026	0.716419	0.535042	0	Unchanged
Bacteria	Firmicutes	Bacilli	Lactobacillales	Streptococcaceae	Streptococcus	Streptococcus oralis	Streptococcus oralis	75	41	-0.0900344	-0.262435	0.722521	0.394627	0	Unchanged
Bacteria	Firmicutes	Bacilli	Lactobacillales	Streptococcaceae	Streptococcus	Streptococcus sanguinis	Streptococcus sanguinis	63	33	-0.0584484	-0.239832	0.729056	0.45267	0	Unchanged
Bacteria	Bacteroidetes	Bacteroidia	Bacteroidales	Rikenellaceae	Alistipes	Alistipes onderdonkii	Alistipes onderdonkii	53	25	0.0865922	-0.0749861	0.729056	0.841425	0	Unchanged
Bacteria	Firmicutes	Bacilli	Lactobacillales	Streptococcaceae	Streptococcus	Streptococcus gordonii	Streptococcus gordonii	109	50	0.0914637	-0.0363246	0.743599	0.919863	0	Unchanged
Bacteria	Bacteroidetes	Bacteroidia	Bacteroidales	Bacteroidaceae	Bacteroides	Bacteroides ovatus	Bacteroides ovatus	422	200	0.174414	-0.00903083	0.758026	0.987941	0	Unchanged
Bacteria	Actinobacteria	Actinobacteria	Propionibacteriales	Propionibacteriaceae	Propionibacterium	Propionibacterium freudenreichii	Propionibacterium freudenreichii	25	13	-0.0434755	-0.191653	0.764858	0.357959	0	Unchanged
Bacteria	Bacteroidetes	Bacteroidia	Bacteroidales	Bacteroidaceae	Bacteroides	Bacteroides eggerthii	Bacteroides eggerthii	138	73	-0.154699	-0.319451	0.82549	0.600155	0	Unchanged
Bacteria	Firmicutes	Clostridia	Clostridiales	Lachnospiraceae	Lachnoclostridium	Clostridium clostridioforme	Enterocloster clostridioformis	241	115	0.127692	-0.0445084	0.838725	0.936254	0	Unchanged
Bacteria	Bacteroidetes	Bacteroidia	Bacteroidales	Bacteroidaceae	Bacteroides	Bacteroides uniformis	Bacteroides uniformis	478	231	0.0864468	-0.125504	0.838725	0.713688	0	Unchanged
Bacteria	Actinobacteria	Actinobacteria	Actinomycetales	Actinomycetaceae	Actinomyces	Actinomyces graevenitzii	Actinomyces graevenitzii	120	53	0.0850864	-0.0643001	0.838725	0.871051	0	Unchanged
Bacteria	Firmicutes	Clostridia	Clostridiales	Peptostreptococcaceae	Intestinibacter	Intestinibacter bartlettii	Intestinibacter bartlettii	139	65	0.0974352	-0.0581553	0.838725	0.89969	0	Unchanged
Bacteria	Bacteroidetes	Bacteroidia	Bacteroidales	Bacteroidaceae	Bacteroides	Bacteroides nordii	Bacteroides nordii	52	27	-0.055367	-0.20861	0.845124	0.470407	0	Unchanged
Bacteria	Bacteroidetes	Bacteroidia	Bacteroidales	Bacteroidaceae	Bacteroides	Bacteroides fragilis	Bacteroides fragilis	195	96	-0.103201	-0.254929	0.861123	0.713688	0	Unchanged
Bacteria	Actinobacteria	Coriobacteriia	Eggerthellales	Eggerthellaceae	Enterorhabdus	Enterorhabdus caecimuris	Adlercreutzia caecimuris	240	108	0.054289	-0.0646963	0.892304	0.867433	0	Unchanged
Bacteria	Firmicutes	Bacilli	Lactobacillales	Streptococcaceae	Streptococcus	Streptococcus parasanguinis	Streptococcus parasanguinis	406	194	0.0684755	-0.10324	0.895298	0.841425	0	Unchanged
Bacteria	Proteobacteria	Betaproteobacteria	Burkholderiales	Sutterellaceae	Parasutterella	Parasutterella excrementihominis	Parasutterella excrementihominis	269	119	0.0805075	0.0464969	0.895298	0.934096	0	Unchanged
Bacteria	Firmicutes	Erysipelotrichia	Erysipelotrichales	Erysipelotrichaceae	Erysipelatoclostridium	Erysipelatoclostridium ramosum	Erysipelatoclostridium ramosum	171	87	-0.0659902	-0.228334	0.904665	0.686679	0	Unchanged
Bacteria	Firmicutes	Clostridia	Clostridiales	Lachnospiraceae	Dorea	Dorea formicigenerans	Dorea formicigenerans	277	128	0.0660657	-0.0495657	0.906981	0.933504	0	Unchanged
Bacteria	Firmicutes	Clostridia	Clostridiales	Ruminococcaceae	Ruminococcaceae unclassified	Eubacterium siraeum	Eubacterium siraeum	319	159	-0.0786141	-0.308794	0.912294	0.634505	0	Unchanged
Bacteria	Actinobacteria	Coriobacteriia	Eggerthellales	Eggerthellaceae	Adlercreutzia	Adlercreutzia equolifaciens	Adlercreutzia equolifaciens	378	176	0.0475314	-0.0936551	0.935655	0.865809	0	Unchanged
Bacteria	Firmicutes	Clostridia	Clostridiales	Lachnospiraceae	Blautia	Blautia obeum	Blautia obeum	360	174	-0.0434498	-0.210615	0.959618	0.73687	0	Unchanged
Bacteria	Actinobacteria	Actinobacteria	Bifidobacteriales	Bifidobacteriaceae	Bifidobacterium	Bifidobacterium animalis	Bifidobacterium animalis	45	24	-0.0123123	-0.183097	0.974031	0.624698	0	Unchanged
Bacteria	Firmicutes	Clostridia	Clostridiales	Lachnospiraceae	Coprococcus	Coprococcus eutactus	Coprococcus eutactus	40	18	-0.0123349	-0.118441	0.974031	0.7688	0	Unchanged
Bacteria	Firmicutes	Clostridia	Clostridiales	Ruminococcaceae	Gemmiger	Gemmiger formicilis	Gemmiger formicilis	275	127	0.0173001	-0.102254	0.977418	0.867433	0	Unchanged
Bacteria	Firmicutes	Clostridia	Clostridiales	Lachnospiraceae	Coprococcus	Coprococcus catus	Coprococcus catus	178	84	0.0134889	-0.126861	0.977784	0.844301	0	Unchanged
Archaea	Euryarchaeota	Methanobacteria	Methanobacteriales	Methanobacteriaceae	Methanosphaera	Methanosphaera stadtmanae	Methanosphaera stadtmanae	21	7					0	Unchanged
Bacteria	Actinobacteria	Actinobacteria	Actinomycetales	Actinomycetaceae	Actinobaculum	Actinobaculum massiliense	Actinobaculum massiliense	3	0					0	Unchanged
Bacteria	Actinobacteria	Actinobacteria	Actinomycetales	Actinomycetaceae	Actinomyces	Actinomyces cardiffensis	Schaalia cardiffensis	1	0					0	Unchanged
Bacteria	Actinobacteria	Actinobacteria	Actinomycetales	Actinomycetaceae	Actinomyces	Actinomyces europaeus	Gleimia europaea	1	1					0	Unchanged
Bacteria	Actinobacteria	Actinobacteria	Actinomycetales	Actinomycetaceae	Actinomyces	Actinomyces massiliensis	Actinomyces massiliensis	13	4					0	Unchanged
Bacteria	Actinobacteria	Actinobacteria	Actinomycetales	Actinomycetaceae	Actinomyces	Actinomyces turicensis	Schaalia turicensis	15	2					0	Unchanged
Bacteria	Actinobacteria	Actinobacteria	Actinomycetales	Actinomycetaceae	Actinomyces	Actinomyces viscosus	Actinomyces viscosus	23	2					0	Unchanged
Bacteria	Actinobacteria	Actinobacteria	Actinomycetales	Actinomycetaceae	Mobiluncus	Mobiluncus curtisii	Mobiluncus curtisii	1	0					0	Unchanged
Bacteria	Actinobacteria	Actinobacteria	Actinomycetales	Actinomycetaceae	Trueperella	Trueperella bernardiae	Trueperella bernardiae	2	0					0	Unchanged
Bacteria	Actinobacteria	Actinobacteria	Actinomycetales	Actinomycetaceae	Varibaculum	Varibaculum cambriense	Varibaculum cambriense	18	2					0	Unchanged
Bacteria	Actinobacteria	Actinobacteria	Bifidobacteriales	Bifidobacteriaceae	Bifidobacterium	Bifidobacterium angulatum	Bifidobacterium angulatum	1	0					0	Unchanged
Bacteria	Actinobacteria	Actinobacteria	Bifidobacteriales	Bifidobacteriaceae	Bifidobacterium	Bifidobacterium asteroides	Bifidobacterium asteroides	3	0					0	Unchanged
Bacteria	Actinobacteria	Actinobacteria	Bifidobacteriales	Bifidobacteriaceae	Bifidobacterium	Bifidobacterium catenulatum	Bifidobacterium catenulatum	11	1					0	Unchanged
Bacteria	Actinobacteria	Actinobacteria	Bifidobacteriales	Bifidobacteriaceae	Bifidobacterium	Bifidobacterium mongoliense	Bifidobacterium mongoliense	1	0					0	Unchanged
Bacteria	Actinobacteria	Actinobacteria	Bifidobacteriales	Bifidobacteriaceae	Bifidobacterium	Bifidobacterium pseudolongum	Bifidobacterium pseudolongum	21	2					0	Unchanged
Bacteria	Actinobacteria	Actinobacteria	Bifidobacteriales	Bifidobacteriaceae	Bifidobacterium	Bifidobacterium scardovii	Bifidobacterium scardovii	16	2					0	Unchanged
Bacteria	Actinobacteria	Actinobacteria	Bifidobacteriales	Bifidobacteriaceae	Gardnerella	Gardnerella vaginalis	Gardnerella vaginalis	7	3					0	Unchanged
Bacteria	Actinobacteria	Actinobacteria	Bifidobacteriales	Bifidobacteriaceae	Parascardovia	Parascardovia denticolens	Parascardovia denticolens	20	2					0	Unchanged
Bacteria	Actinobacteria	Actinobacteria	Bifidobacteriales	Bifidobacteriaceae	Scardovia	Scardovia inopinata	Scardovia inopinata	2	1					0	Unchanged
Bacteria	Actinobacteria	Actinobacteria	Corynebacteriales	Corynebacteriaceae	Corynebacterium	Corynebacterium accolens	Corynebacterium accolens	1	0					0	Unchanged
Bacteria	Actinobacteria	Actinobacteria	Corynebacteriales	Corynebacteriaceae	Corynebacterium	Corynebacterium amycolatum	Corynebacterium amycolatum	14	0					0	Unchanged
Bacteria	Actinobacteria	Actinobacteria	Corynebacteriales	Corynebacteriaceae	Corynebacterium	Corynebacterium argentoratense	Corynebacterium argentoratense	8	3					0	Unchanged
Bacteria	Actinobacteria	Actinobacteria	Corynebacteriales	Corynebacteriaceae	Corynebacterium	Corynebacterium aurimucosum	Corynebacterium aurimucosum	4	0					0	Unchanged
Bacteria	Actinobacteria	Actinobacteria	Corynebacteriales	Corynebacteriaceae	Corynebacterium	Corynebacterium casei	Corynebacterium casei	1	0					0	Unchanged
Bacteria	Actinobacteria	Actinobacteria	Corynebacteriales	Corynebacteriaceae	Corynebacterium	Corynebacterium coyleae	Corynebacterium coyleae	2	1					0	Unchanged
Bacteria	Actinobacteria	Actinobacteria	Corynebacteriales	Corynebacteriaceae	Corynebacterium	Corynebacterium durum	Corynebacterium durum	11	1					0	Unchanged
Bacteria	Actinobacteria	Actinobacteria	Corynebacteriales	Corynebacteriaceae	Corynebacterium	Corynebacterium frankenforstense	Corynebacterium frankenforstense	0	1					0	Unchanged
Bacteria	Actinobacteria	Actinobacteria	Corynebacteriales	Corynebacteriaceae	Corynebacterium	Corynebacterium imitans	Corynebacterium imitans	1	0					0	Unchanged
Bacteria	Actinobacteria	Actinobacteria	Corynebacteriales	Corynebacteriaceae	Corynebacterium	Corynebacterium jeikeium	Corynebacterium jeikeium	2	0					0	Unchanged
Bacteria	Actinobacteria	Actinobacteria	Corynebacteriales	Corynebacteriaceae	Corynebacterium	Corynebacterium kroppenstedtii	Corynebacterium kroppenstedtii	2	0					0	Unchanged
Bacteria	Actinobacteria	Actinobacteria	Corynebacteriales	Corynebacteriaceae	Corynebacterium	Corynebacterium minutissimum	Corynebacterium minutissimum	1	0					0	Unchanged
Bacteria	Actinobacteria	Actinobacteria	Corynebacteriales	Corynebacteriaceae	Corynebacterium	Corynebacterium pseudogenitalium	Corynebacterium pseudogenitalium	1	0					0	Unchanged
Bacteria	Actinobacteria	Actinobacteria	Corynebacteriales	Corynebacteriaceae	Corynebacterium	Corynebacterium simulans	Corynebacterium simulans	1	0					0	Unchanged
Bacteria	Actinobacteria	Actinobacteria	Corynebacteriales	Corynebacteriaceae	Corynebacterium	Corynebacterium tuscaniense	Corynebacterium tuscaniense	1	0					0	Unchanged
Bacteria	Actinobacteria	Actinobacteria	Corynebacteriales	Corynebacteriaceae	Corynebacterium	Corynebacterium variabile	Corynebacterium variabile	1	0					0	Unchanged
Bacteria	Actinobacteria	Actinobacteria	Corynebacteriales	Corynebacteriales unclassified	Lawsonella	Lawsonella clevelandensis	Lawsonella clevelandensis	7	0					0	Unchanged
Bacteria	Actinobacteria	Actinobacteria	Micrococcales	Brevibacteriaceae	Brevibacterium	Brevibacterium paucivorans	Brevibacterium paucivorans	1	0					0	Unchanged
Bacteria	Actinobacteria	Actinobacteria	Micrococcales	Brevibacteriaceae	Brevibacterium	Brevibacterium ravenspurgense	Brevibacterium ravenspurgense	1	0					0	Unchanged
Bacteria	Actinobacteria	Actinobacteria	Micrococcales	Micrococcaceae	Pseudoglutamicibacter	Pseudoglutamicibacter albus	Pseudoglutamicibacter albus	1	0					0	Unchanged
Bacteria	Actinobacteria	Actinobacteria	Propionibacteriales	Propionibacteriaceae	Acidipropionibacterium	Acidipropionibacterium acidipropionici	Acidipropionibacterium acidipropionici	2	0					0	Unchanged
Bacteria	Actinobacteria	Actinobacteria	Propionibacteriales	Propionibacteriaceae	Cutibacterium	Cutibacterium avidum	Cutibacterium avidum	3	0					0	Unchanged
Bacteria	Actinobacteria	Actinobacteria	Propionibacteriales	Propionibacteriaceae	Propionibacterium	Propionibacterium acidifaciens	Propionibacterium acidifaciens	11	3					0	Unchanged
Bacteria	Actinobacteria	Actinobacteria	Propionibacteriales	Propionibacteriaceae	Propionimicrobium	Propionimicrobium lymphophilum	Propionimicrobium lymphophilum	1	0					0	Unchanged
Bacteria	Actinobacteria	Actinobacteria	Propionibacteriales	Propionibacteriaceae	Pseudopropionibacterium	Pseudopropionibacterium propionicum	Arachnia propionica	2	0					0	Unchanged
Bacteria	Actinobacteria	Coriobacteriia	Coriobacteriales	Atopobiaceae	Atopobium	Atopobium minutum	Atopobium minutum	9	0					0	Unchanged
Bacteria	Actinobacteria	Coriobacteriia	Coriobacteriales	Atopobiaceae	Atopobium	Atopobium parvulum	Lancefieldella parvula	13	1					0	Unchanged
Bacteria	Actinobacteria	Coriobacteriia	Coriobacteriales	Atopobiaceae	Atopobium	Atopobium rimae	Lancefieldella rimae	22	2					0	Unchanged
Bacteria	Actinobacteria	Coriobacteriia	Coriobacteriales	Atopobiaceae	Atopobium	Atopobium vaginae	Atopobium vaginae	4	3					0	Unchanged
Bacteria	Actinobacteria	Coriobacteriia	Coriobacteriales	Atopobiaceae	Olsenella	Olsenella profusa	Olsenella profusa	16	1					0	Unchanged
Bacteria	Actinobacteria	Coriobacteriia	Coriobacteriales	Atopobiaceae	Olsenella	Olsenella uli	Olsenella uli	10	2					0	Unchanged
Bacteria	Actinobacteria	Coriobacteriia	Eggerthellales	Eggerthellaceae	Slackia	Slackia exigua	Slackia exigua	5	0					0	Unchanged
Bacteria	Bacteroidetes	Bacteroidia	Bacteroidales	Bacteroidaceae	Bacteroides	Bacteroides clarus	Bacteroides clarus	20	8					0	Unchanged
Bacteria	Bacteroidetes	Bacteroidia	Bacteroidales	Bacteroidaceae	Bacteroides	Bacteroides coprophilus	Phocaeicola coprophilus	9	2					0	Unchanged
Bacteria	Bacteroidetes	Bacteroidia	Bacteroidales	Bacteroidaceae	Bacteroides	Bacteroides fluxus	Bacteroides fluxus	3	0					0	Unchanged
Bacteria	Bacteroidetes	Bacteroidia	Bacteroidales	Bacteroidaceae	Bacteroides	Bacteroides oleiciplenus	Bacteroides oleiciplenus	1	0					0	Unchanged
Bacteria	Bacteroidetes	Bacteroidia	Bacteroidales	Bacteroidaceae	Bacteroides	Bacteroides sartorii	Phocaeicola sartorii	0	2					0	Unchanged
Bacteria	Bacteroidetes	Bacteroidia	Bacteroidales	Barnesiellaceae	Barnesiella	Barnesiella viscericola	Barnesiella viscericola	0	1					0	Unchanged
Bacteria	Bacteroidetes	Bacteroidia	Bacteroidales	Barnesiellaceae	Coprobacter	Coprobacter secundus	Coprobacter secundus	20	12					0	Unchanged
Bacteria	Bacteroidetes	Bacteroidia	Bacteroidales	Dysgonamonadaceae	Dysgonomonas	Dysgonomonas gadei	Dysgonomonas gadei	0	1					0	Unchanged
Bacteria	Bacteroidetes	Bacteroidia	Bacteroidales	Dysgonamonadaceae	Dysgonomonas	Dysgonomonas mossii	Dysgonomonas mossii	1	0					0	Unchanged
Bacteria	Bacteroidetes	Bacteroidia	Bacteroidales	Muribaculaceae	Muribaculum	Muribaculum intestinale	Muribaculum intestinale	1	1					0	Unchanged
Bacteria	Bacteroidetes	Bacteroidia	Bacteroidales	Porphyromonadaceae	Porphyromonas	Porphyromonas gingivalis	Porphyromonas gingivalis	1	0					0	Unchanged
Bacteria	Bacteroidetes	Bacteroidia	Bacteroidales	Porphyromonadaceae	Porphyromonas	Porphyromonas uenonis	Porphyromonas uenonis	15	2					0	Unchanged
Bacteria	Bacteroidetes	Bacteroidia	Bacteroidales	Prevotellaceae	Prevotella	Prevotella bergensis	Prevotella bergensis	2	0					0	Unchanged
Bacteria	Bacteroidetes	Bacteroidia	Bacteroidales	Prevotellaceae	Prevotella	Prevotella bivia	Prevotella bivia	26	6					0	Unchanged
Bacteria	Bacteroidetes	Bacteroidia	Bacteroidales	Prevotellaceae	Prevotella	Prevotella buccae	Prevotella buccae	4	1					0	Unchanged
Bacteria	Bacteroidetes	Bacteroidia	Bacteroidales	Prevotellaceae	Prevotella	Prevotella buccalis	Prevotella buccalis	24	4					0	Unchanged
Bacteria	Bacteroidetes	Bacteroidia	Bacteroidales	Prevotellaceae	Prevotella	Prevotella denticola	Prevotella denticola	1	0					0	Unchanged
Bacteria	Bacteroidetes	Bacteroidia	Bacteroidales	Prevotellaceae	Prevotella	Prevotella disiens	Prevotella disiens	20	3					0	Unchanged
Bacteria	Bacteroidetes	Bacteroidia	Bacteroidales	Prevotellaceae	Prevotella	Prevotella histicola	Prevotella histicola	1	0					0	Unchanged
Bacteria	Bacteroidetes	Bacteroidia	Bacteroidales	Prevotellaceae	Prevotella	Prevotella multisaccharivorax	Prevotella multisaccharivorax	1	0					0	Unchanged
Bacteria	Bacteroidetes	Bacteroidia	Bacteroidales	Prevotellaceae	Prevotella	Prevotella oralis	Prevotella oralis	1	0					0	Unchanged
Bacteria	Bacteroidetes	Bacteroidia	Bacteroidales	Prevotellaceae	Prevotella	Prevotella stercorea	Prevotella stercorea	13	8					0	Unchanged
Bacteria	Bacteroidetes	Bacteroidia	Bacteroidales	Prevotellaceae	Prevotella	Prevotella timonensis	Prevotella timonensis	28	8					0	Unchanged
Bacteria	Bacteroidetes	Bacteroidia	Bacteroidales	Rikenellaceae	Rikenella	Rikenella microfusus	Rikenella microfusus	1	0					0	Unchanged
Bacteria	Bacteroidetes	Bacteroidia	Bacteroidales	Tannerellaceae	Parabacteroides	Parabacteroides chinchillae	Parabacteroides chinchillae	1	0					0	Unchanged
Bacteria	Bacteroidetes	Bacteroidia	Bacteroidales	Tannerellaceae	Parabacteroides	Parabacteroides gordonii	Parabacteroides gordonii	13	9					0	Unchanged
Bacteria	Firmicutes	Bacilli	Bacillales	Bacillales unclassified	Gemella	Gemella haemolysans	Gemella haemolysans	10	5					0	Unchanged
Bacteria	Firmicutes	Bacilli	Bacillales	Bacillales unclassified	Gemella	Gemella morbillorum	Gemella morbillorum	1	0					0	Unchanged
Bacteria	Firmicutes	Bacilli	Bacillales	Listeriaceae	Brochothrix	Brochothrix thermosphacta	Brochothrix thermosphacta	2	0					0	Unchanged
Bacteria	Firmicutes	Bacilli	Bacillales	Staphylococcaceae	Staphylococcus	Staphylococcus argenteus	Staphylococcus argenteus	1	0					0	Unchanged
Bacteria	Firmicutes	Bacilli	Bacillales	Staphylococcaceae	Staphylococcus	Staphylococcus aureus	Staphylococcus aureus	8	1					0	Unchanged
Bacteria	Firmicutes	Bacilli	Bacillales	Staphylococcaceae	Staphylococcus	Staphylococcus epidermidis	Staphylococcus epidermidis	3	2					0	Unchanged
Bacteria	Firmicutes	Bacilli	Bacillales	Staphylococcaceae	Staphylococcus	Staphylococcus haemolyticus	Staphylococcus haemolyticus	1	0					0	Unchanged
Bacteria	Firmicutes	Bacilli	Lactobacillales	Aerococcaceae	Abiotrophia	Abiotrophia defectiva	Abiotrophia defectiva	1	0					0	Unchanged
Bacteria	Firmicutes	Bacilli	Lactobacillales	Aerococcaceae	Facklamia	Facklamia hominis	Facklamia hominis	1	0					0	Unchanged
Bacteria	Firmicutes	Bacilli	Lactobacillales	Aerococcaceae	Facklamia	Facklamia ignava	Facklamia ignava	1	0					0	Unchanged
Bacteria	Firmicutes	Bacilli	Lactobacillales	Carnobacteriaceae	Granulicatella	Granulicatella elegans	Granulicatella elegans	0	1					0	Unchanged
Bacteria	Firmicutes	Bacilli	Lactobacillales	Enterococcaceae	Enterococcus	Enterococcus asini	Enterococcus asini	18	0					0	Unchanged
Bacteria	Firmicutes	Bacilli	Lactobacillales	Enterococcaceae	Enterococcus	Enterococcus casseliflavus	Enterococcus casseliflavus	16	2					0	Unchanged
Bacteria	Firmicutes	Bacilli	Lactobacillales	Enterococcaceae	Enterococcus	Enterococcus cecorum	Enterococcus cecorum	3	0					0	Unchanged
Bacteria	Firmicutes	Bacilli	Lactobacillales	Enterococcaceae	Enterococcus	Enterococcus dispar	Enterococcus dispar	15	0					0	Unchanged
Bacteria	Firmicutes	Bacilli	Lactobacillales	Enterococcaceae	Enterococcus	Enterococcus durans	Enterococcus durans	9	0					0	Unchanged
Bacteria	Firmicutes	Bacilli	Lactobacillales	Enterococcaceae	Enterococcus	Enterococcus gallinarum	Enterococcus gallinarum	33	2					0	Unchanged
Bacteria	Firmicutes	Bacilli	Lactobacillales	Enterococcaceae	Enterococcus	Enterococcus hirae	Enterococcus hirae	2	0					0	Unchanged
Bacteria	Firmicutes	Bacilli	Lactobacillales	Enterococcaceae	Enterococcus	Enterococcus mundtii	Enterococcus mundtii	1	0					0	Unchanged
Bacteria	Firmicutes	Bacilli	Lactobacillales	Enterococcaceae	Enterococcus	Enterococcus pallens	Enterococcus pallens	1	0					0	Unchanged
Bacteria	Firmicutes	Bacilli	Lactobacillales	Enterococcaceae	Enterococcus	Enterococcus phoeniculicola	Enterococcus phoeniculicola	1	0					0	Unchanged
Bacteria	Firmicutes	Bacilli	Lactobacillales	Enterococcaceae	Enterococcus	Enterococcus raffinosus	Enterococcus raffinosus	7	1					0	Unchanged
Bacteria	Firmicutes	Bacilli	Lactobacillales	Lactobacillaceae	Lactobacillus	Lactobacillus acidipiscis	Ligilactobacillus acidipiscis	2	0					0	Unchanged
Bacteria	Firmicutes	Bacilli	Lactobacillales	Lactobacillaceae	Lactobacillus	Lactobacillus acidophilus	Lactobacillus acidophilus	12	1					0	Unchanged
Bacteria	Firmicutes	Bacilli	Lactobacillales	Lactobacillaceae	Lactobacillus	Lactobacillus algidus	Dellaglioa algida	3	2					0	Unchanged
Bacteria	Firmicutes	Bacilli	Lactobacillales	Lactobacillaceae	Lactobacillus	Lactobacillus amylovorus	Lactobacillus amylovorus	2	1					0	Unchanged
Bacteria	Firmicutes	Bacilli	Lactobacillales	Lactobacillaceae	Lactobacillus	Lactobacillus antri	Limosilactobacillus antri	1	0					0	Unchanged
Bacteria	Firmicutes	Bacilli	Lactobacillales	Lactobacillaceae	Lactobacillus	Lactobacillus apis	Lactobacillus apis	7	0					0	Unchanged
Bacteria	Firmicutes	Bacilli	Lactobacillales	Lactobacillaceae	Lactobacillus	Lactobacillus brevis	Levilactobacillus brevis	4	0					0	Unchanged
Bacteria	Firmicutes	Bacilli	Lactobacillales	Lactobacillaceae	Lactobacillus	Lactobacillus camelliae	Lacticaseibacillus camelliae	1	0					0	Unchanged
Bacteria	Firmicutes	Bacilli	Lactobacillales	Lactobacillaceae	Lactobacillus	Lactobacillus crispatus	Lactobacillus crispatus	15	2					0	Unchanged
Bacteria	Firmicutes	Bacilli	Lactobacillales	Lactobacillaceae	Lactobacillus	Lactobacillus curvatus	Latilactobacillus curvatus	12	0					0	Unchanged
Bacteria	Firmicutes	Bacilli	Lactobacillales	Lactobacillaceae	Lactobacillus	Lactobacillus delbrueckii	Lactobacillus delbrueckii	19	6					0	Unchanged
Bacteria	Firmicutes	Bacilli	Lactobacillales	Lactobacillaceae	Lactobacillus	Lactobacillus dextrinicus	Lapidilactobacillus dextrinicus	6	0					0	Unchanged
Bacteria	Firmicutes	Bacilli	Lactobacillales	Lactobacillaceae	Lactobacillus	Lactobacillus gastricus	Limosilactobacillus gastricus	2	0					0	Unchanged
Bacteria	Firmicutes	Bacilli	Lactobacillales	Lactobacillaceae	Lactobacillus	Lactobacillus helveticus	Lactobacillus helveticus	1	1					0	Unchanged
Bacteria	Firmicutes	Bacilli	Lactobacillales	Lactobacillaceae	Lactobacillus	Lactobacillus iners	Lactobacillus iners	1	0					0	Unchanged
Bacteria	Firmicutes	Bacilli	Lactobacillales	Lactobacillaceae	Lactobacillus	Lactobacillus johnsonii	Lactobacillus johnsonii	11	4					0	Unchanged
Bacteria	Firmicutes	Bacilli	Lactobacillales	Lactobacillaceae	Lactobacillus	Lactobacillus kalixensis	Lactobacillus kalixensis	3	1					0	Unchanged
Bacteria	Firmicutes	Bacilli	Lactobacillales	Lactobacillaceae	Lactobacillus	Lactobacillus mucosae	Limosilactobacillus mucosae	6	3					0	Unchanged
Bacteria	Firmicutes	Bacilli	Lactobacillales	Lactobacillaceae	Lactobacillus	Lactobacillus oris	Limosilactobacillus oris	29	3					0	Unchanged
Bacteria	Firmicutes	Bacilli	Lactobacillales	Lactobacillaceae	Lactobacillus	Lactobacillus parabuchneri	Lentilactobacillus parabuchneri	1	0					0	Unchanged
Bacteria	Firmicutes	Bacilli	Lactobacillales	Lactobacillaceae	Lactobacillus	Lactobacillus pentosus	Lactiplantibacillus pentosus	8	1					0	Unchanged
Bacteria	Firmicutes	Bacilli	Lactobacillales	Lactobacillaceae	Lactobacillus	Lactobacillus rapi	Lentilactobacillus rapi	2	0					0	Unchanged
Bacteria	Firmicutes	Bacilli	Lactobacillales	Lactobacillaceae	Lactobacillus	Lactobacillus ruminis	Ligilactobacillus ruminis	7	0					0	Unchanged
Bacteria	Firmicutes	Bacilli	Lactobacillales	Lactobacillaceae	Lactobacillus	Lactobacillus saerimneri	Ligilactobacillus saerimneri	1	0					0	Unchanged
Bacteria	Firmicutes	Bacilli	Lactobacillales	Lactobacillaceae	Lactobacillus	Lactobacillus sakei	Latilactobacillus sakei	7	3					0	Unchanged
Bacteria	Firmicutes	Bacilli	Lactobacillales	Lactobacillaceae	Lactobacillus	Lactobacillus sanfranciscensis	Fructilactobacillus sanfranciscensis	2	0					0	Unchanged
Bacteria	Firmicutes	Bacilli	Lactobacillales	Lactobacillaceae	Lactobacillus	Lactobacillus ultunensis	Lactobacillus ultunensis	3	0					0	Unchanged
Bacteria	Firmicutes	Bacilli	Lactobacillales	Lactobacillaceae	Lactobacillus	Lactobacillus vaccinostercus	Paucilactobacillus vaccinostercus	8	0					0	Unchanged
Bacteria	Firmicutes	Bacilli	Lactobacillales	Lactobacillaceae	Pediococcus	Pediococcus acidilactici	Pediococcus acidilactici	27	3					0	Unchanged
Bacteria	Firmicutes	Bacilli	Lactobacillales	Lactobacillaceae	Pediococcus	Pediococcus pentosaceus	Pediococcus pentosaceus	2	0					0	Unchanged
Bacteria	Firmicutes	Bacilli	Lactobacillales	Leuconostocaceae	Leuconostoc	Leuconostoc carnosum	Leuconostoc carnosum	7	1					0	Unchanged
Bacteria	Firmicutes	Bacilli	Lactobacillales	Leuconostocaceae	Leuconostoc	Leuconostoc citreum	Leuconostoc citreum	4	3					0	Unchanged
Bacteria	Firmicutes	Bacilli	Lactobacillales	Leuconostocaceae	Leuconostoc	Leuconostoc gelidum	Leuconostoc gelidum	10	6					0	Unchanged
Bacteria	Firmicutes	Bacilli	Lactobacillales	Leuconostocaceae	Leuconostoc	Leuconostoc lactis	Leuconostoc lactis	3	1					0	Unchanged
Bacteria	Firmicutes	Bacilli	Lactobacillales	Leuconostocaceae	Leuconostoc	Leuconostoc mesenteroides	Leuconostoc mesenteroides	18	6					0	Unchanged
Bacteria	Firmicutes	Bacilli	Lactobacillales	Leuconostocaceae	Leuconostoc	Leuconostoc pseudomesenteroides	Leuconostoc pseudomesenteroides	2	0					0	Unchanged
Bacteria	Firmicutes	Bacilli	Lactobacillales	Leuconostocaceae	Weissella	Weissella cibaria	Weissella cibaria	10	3					0	Unchanged
Bacteria	Firmicutes	Bacilli	Lactobacillales	Leuconostocaceae	Weissella	Weissella confusa	Weissella confusa	13	5					0	Unchanged
Bacteria	Firmicutes	Bacilli	Lactobacillales	Leuconostocaceae	Weissella	Weissella viridescens	Weissella viridescens	1	0					0	Unchanged
Bacteria	Firmicutes	Bacilli	Lactobacillales	Streptococcaceae	Lactococcus	Lactococcus raffinolactis	Lactococcus raffinolactis	1	0					0	Unchanged
Bacteria	Firmicutes	Bacilli	Lactobacillales	Streptococcaceae	Streptococcus	Streptococcus agalactiae	Streptococcus agalactiae	6	1					0	Unchanged
Bacteria	Firmicutes	Bacilli	Lactobacillales	Streptococcaceae	Streptococcus	Streptococcus cristatus	Streptococcus cristatus	14	4					0	Unchanged
Bacteria	Firmicutes	Bacilli	Lactobacillales	Streptococcaceae	Streptococcus	Streptococcus downei	Streptococcus downei	2	1					0	Unchanged
Bacteria	Firmicutes	Bacilli	Lactobacillales	Streptococcaceae	Streptococcus	Streptococcus gallolyticus	Streptococcus gallolyticus	9	0					0	Unchanged
Bacteria	Firmicutes	Bacilli	Lactobacillales	Streptococcaceae	Streptococcus	Streptococcus infantarius	Streptococcus infantarius	2	1					0	Unchanged
Bacteria	Firmicutes	Bacilli	Lactobacillales	Streptococcaceae	Streptococcus	Streptococcus macedonicus	Streptococcus macedonicus	2	0					0	Unchanged
Bacteria	Firmicutes	Bacilli	Lactobacillales	Streptococcaceae	Streptococcus	Streptococcus pasteurianus	Streptococcus pasteurianus	24	6					0	Unchanged
Bacteria	Firmicutes	Bacilli	Lactobacillales	Streptococcaceae	Streptococcus	Streptococcus sobrinus	Streptococcus sobrinus	12	1					0	Unchanged
Bacteria	Firmicutes	Clostridia	Clostridiales	Clostridiaceae	Clostridium	Clostridium butyricum	Clostridium butyricum	1	1					0	Unchanged
Bacteria	Firmicutes	Clostridia	Clostridiales	Clostridiaceae	Clostridium	Clostridium cadaveris	Clostridium cadaveris	1	1					0	Unchanged
Bacteria	Firmicutes	Clostridia	Clostridiales	Clostridiaceae	Clostridium	Clostridium celatum	Clostridium celatum	7	2					0	Unchanged
Bacteria	Firmicutes	Clostridia	Clostridiales	Clostridiaceae	Clostridium	Clostridium neonatale	Clostridium neonatale	1	0					0	Unchanged
Bacteria	Firmicutes	Clostridia	Clostridiales	Clostridiaceae	Clostridium	Clostridium paraputrificum	Clostridium paraputrificum	15	4					0	Unchanged
Bacteria	Firmicutes	Clostridia	Clostridiales	Clostridiaceae	Clostridium	Clostridium perfringens	Clostridium perfringens	12	5					0	Unchanged
Bacteria	Firmicutes	Clostridia	Clostridiales	Clostridiaceae	Clostridium	Clostridium ventriculi	Clostridium ventriculi	3	1					0	Unchanged
Bacteria	Firmicutes	Clostridia	Clostridiales	Clostridiales Family XIII Incertae Sedis	Clostridiales Family XIII Incertae Sedis unclassified	Eubacterium brachy	Eubacterium brachy	5	0					0	Unchanged
Bacteria	Firmicutes	Clostridia	Clostridiales	Clostridiales Family XIII Incertae Sedis	Clostridiales Family XIII Incertae Sedis unclassified	Eubacterium infirmum	Eubacterium infirmum	2	0					0	Unchanged
Bacteria	Firmicutes	Clostridia	Clostridiales	Clostridiales Family XIII Incertae Sedis	Clostridiales Family XIII Incertae Sedis unclassified	Eubacterium nodatum	Eubacterium nodatum	1	0					0	Unchanged
Bacteria	Firmicutes	Clostridia	Clostridiales	Clostridiales Family XIII Incertae Sedis	Clostridiales Family XIII Incertae Sedis unclassified	Eubacterium saphenum	Eubacterium saphenum	1	0					0	Unchanged
Bacteria	Firmicutes	Clostridia	Clostridiales	Clostridiales Family XIII Incertae Sedis	Clostridiales Family XIII Incertae Sedis unclassified	Eubacterium sulci	Eubacterium sulci	14	8					0	Unchanged
Bacteria	Firmicutes	Clostridia	Clostridiales	Clostridiales Family XIII Incertae Sedis	Mogibacterium	Mogibacterium timidum	Mogibacterium timidum	2	1					0	Unchanged
Bacteria	Firmicutes	Clostridia	Clostridiales	Clostridiales unclassified	Clostridiales unclassified	Bacteroides pectinophilus	Bacteroides pectinophilus	2	1					0	Unchanged
Bacteria	Firmicutes	Clostridia	Clostridiales	Eubacteriaceae	Pseudoramibacter	Pseudoramibacter alactolyticus	Pseudoramibacter alactolyticus	3	1					0	Unchanged
Bacteria	Firmicutes	Clostridia	Clostridiales	Hungateiclostridiaceae	Mageeibacillus	Mageeibacillus indolicus	Mageeibacillus indolicus	3	0					0	Unchanged
Bacteria	Firmicutes	Clostridia	Clostridiales	Lachnospiraceae	Anaerosporobacter	Anaerosporobacter mobilis	Anaerosporobacter mobilis	0	1					0	Unchanged
Bacteria	Firmicutes	Clostridia	Clostridiales	Lachnospiraceae	Butyrivibrio	Butyrivibrio crossotus	Eshraghiella crossota	9	5					0	Unchanged
Bacteria	Firmicutes	Clostridia	Clostridiales	Lachnospiraceae	Catonella	Catonella morbi	Catonella morbi	1	0					0	Unchanged
Bacteria	Firmicutes	Clostridia	Clostridiales	Lachnospiraceae	Cellulosilyticum	Cellulosilyticum lentocellum	Cellulosilyticum lentocellum	2	0					0	Unchanged
Bacteria	Firmicutes	Clostridia	Clostridiales	Lachnospiraceae	Johnsonella	Johnsonella ignava	Johnsonella ignava	1	0					0	Unchanged
Bacteria	Firmicutes	Clostridia	Clostridiales	Lachnospiraceae	Lachnoanaerobaculum	Lachnoanaerobaculum saburreum	Lachnoanaerobaculum saburreum	1	0					0	Unchanged
Bacteria	Firmicutes	Clostridia	Clostridiales	Lachnospiraceae	Marvinbryantia	Marvinbryantia formatexigens	Marvinbryantia formatexigens	13	1					0	Unchanged
Bacteria	Firmicutes	Clostridia	Clostridiales	Lachnospiraceae	Oribacterium	Oribacterium parvum	Oribacterium parvum	1	0					0	Unchanged
Bacteria	Firmicutes	Clostridia	Clostridiales	Lachnospiraceae	Shuttleworthia	Shuttleworthia satelles	Shuttleworthella satelles	1	0					0	Unchanged
Bacteria	Firmicutes	Clostridia	Clostridiales	Lachnospiraceae	Stomatobaculum	Stomatobaculum longum	Stomatobaculum longum	1	0					0	Unchanged
Bacteria	Firmicutes	Clostridia	Clostridiales	Peptococcaceae	Peptococcus	Peptococcus niger	Peptococcus niger	20	1					0	Unchanged
Bacteria	Firmicutes	Clostridia	Clostridiales	Peptostreptococcaceae	Clostridioides	Clostridioides difficile	Clostridioides difficile	12	2					0	Unchanged
Bacteria	Firmicutes	Clostridia	Clostridiales	Peptostreptococcaceae	Paraclostridium	Paraclostridium bifermentans	Paraclostridium bifermentans	1	0					0	Unchanged
Bacteria	Firmicutes	Clostridia	Clostridiales	Peptostreptococcaceae	Peptostreptococcaceae unclassified	Clostridium hiranonis	Peptacetobacter hiranonis	5	4					0	Unchanged
Bacteria	Firmicutes	Clostridia	Clostridiales	Peptostreptococcaceae	Peptostreptococcus	Peptostreptococcus anaerobius	Peptostreptococcus anaerobius	6	3					0	Unchanged
Bacteria	Firmicutes	Clostridia	Clostridiales	Peptostreptococcaceae	Peptostreptococcus	Peptostreptococcus stomatis	Peptostreptococcus stomatis	7	3					0	Unchanged
Bacteria	Firmicutes	Clostridia	Clostridiales	Peptostreptococcaceae	Terrisporobacter	Terrisporobacter othiniensis	Terrisporobacter othiniensis	7	0					0	Unchanged
Bacteria	Firmicutes	Clostridia	Clostridiales	Ruminococcaceae	Subdoligranulum	Subdoligranulum variabile	Subdoligranulum variabile	1	0					0	Unchanged
Bacteria	Firmicutes	Erysipelotrichia	Erysipelotrichales	Erysipelotrichaceae	Faecalicoccus	Faecalicoccus pleomorphus	Faecalicoccus pleomorphus	19	3					0	Unchanged
Bacteria	Firmicutes	Erysipelotrichia	Erysipelotrichales	Erysipelotrichaceae	Massiliomicrobiota	Massiliomicrobiota timonensis	Massiliomicrobiota timonensis	20	8					0	Unchanged
Bacteria	Firmicutes	Erysipelotrichia	Erysipelotrichales	Erysipelotrichaceae	Solobacterium	Solobacterium moorei	Solobacterium moorei	10	0					0	Unchanged
Bacteria	Firmicutes	Negativicutes	Acidaminococcales	Acidaminococcaceae	Acidaminococcus	Acidaminococcus fermentans	Acidaminococcus fermentans	3	0					0	Unchanged
Bacteria	Firmicutes	Negativicutes	Selenomonadales	Selenomonadaceae	Megamonas	Megamonas funiformis	Megamonas funiformis	21	7					0	Unchanged
Bacteria	Firmicutes	Negativicutes	Selenomonadales	Selenomonadaceae	Megamonas	Megamonas hypermegale	Megamonas hypermegale	12	8					0	Unchanged
Bacteria	Firmicutes	Negativicutes	Selenomonadales	Selenomonadaceae	Mitsuokella	Mitsuokella jalaludinii	Mitsuokella jalaludinii	1	1					0	Unchanged
Bacteria	Firmicutes	Negativicutes	Selenomonadales	Selenomonadaceae	Mitsuokella	Mitsuokella multacida	Mitsuokella multacida	2	1					0	Unchanged
Bacteria	Firmicutes	Negativicutes	Veillonellales	Veillonellaceae	Anaeroglobus	Anaeroglobus geminatus	Anaeroglobus geminatus	10	3					0	Unchanged
Bacteria	Firmicutes	Negativicutes	Veillonellales	Veillonellaceae	Dialister	Dialister micraerophilus	Dialister micraerophilus	1	0					0	Unchanged
Bacteria	Firmicutes	Negativicutes	Veillonellales	Veillonellaceae	Dialister	Dialister pneumosintes	Dialister pneumosintes	6	0					0	Unchanged
Bacteria	Firmicutes	Negativicutes	Veillonellales	Veillonellaceae	Dialister	Dialister succinatiphilus	Dialister succinatiphilus	1	0					0	Unchanged
Bacteria	Firmicutes	Negativicutes	Veillonellales	Veillonellaceae	Megasphaera	Megasphaera elsdenii	Megasphaera elsdenii	11	4					0	Unchanged
Bacteria	Firmicutes	Negativicutes	Veillonellales	Veillonellaceae	Megasphaera	Megasphaera micronuciformis	Megasphaera micronuciformis	4	2					0	Unchanged
Bacteria	Firmicutes	Negativicutes	Veillonellales	Veillonellaceae	Negativicoccus	Negativicoccus succinicivorans	Negativicoccus succinicivorans	1	0					0	Unchanged
Bacteria	Firmicutes	Negativicutes	Veillonellales	Veillonellaceae	Veillonella	Veillonella seminalis	Veillonella seminalis	2	3					0	Unchanged
Bacteria	Firmicutes	Tissierellia	Tissierellales	Peptoniphilaceae	Anaerococcus	Anaerococcus hydrogenalis	Anaerococcus hydrogenalis	1	0					0	Unchanged
Bacteria	Firmicutes	Tissierellia	Tissierellales	Peptoniphilaceae	Anaerococcus	Anaerococcus lactolyticus	Anaerococcus lactolyticus	4	0					0	Unchanged
Bacteria	Firmicutes	Tissierellia	Tissierellales	Peptoniphilaceae	Anaerococcus	Anaerococcus octavius	Anaerococcus octavius	2	0					0	Unchanged
Bacteria	Firmicutes	Tissierellia	Tissierellales	Peptoniphilaceae	Anaerococcus	Anaerococcus vaginalis	Anaerococcus vaginalis	6	0					0	Unchanged
Bacteria	Firmicutes	Tissierellia	Tissierellales	Peptoniphilaceae	Finegoldia	Finegoldia magna	Finegoldia magna	14	0					0	Unchanged
Bacteria	Firmicutes	Tissierellia	Tissierellales	Peptoniphilaceae	Parvimonas	Parvimonas micra	Parvimonas micra	4	1					0	Unchanged
Bacteria	Firmicutes	Tissierellia	Tissierellales	Peptoniphilaceae	Peptoniphilus	Peptoniphilus coxii	Peptoniphilus coxii	5	2					0	Unchanged
Bacteria	Firmicutes	Tissierellia	Tissierellales	Peptoniphilaceae	Peptoniphilus	Peptoniphilus duerdenii	Peptoniphilus duerdenii	1	0					0	Unchanged
Bacteria	Firmicutes	Tissierellia	Tissierellales	Peptoniphilaceae	Peptoniphilus	Peptoniphilus harei	Peptoniphilus harei	4	1					0	Unchanged
Bacteria	Firmicutes	Tissierellia	Tissierellales	Peptoniphilaceae	Peptoniphilus	Peptoniphilus lacrimalis	Peptoniphilus lacrimalis	4	0					0	Unchanged
Bacteria	Fusobacteria	Fusobacteriia	Fusobacteriales	Fusobacteriaceae	Cetobacterium	Cetobacterium somerae	Cetobacterium somerae	2	0					0	Unchanged
Bacteria	Fusobacteria	Fusobacteriia	Fusobacteriales	Fusobacteriaceae	Fusobacterium	Fusobacterium mortiferum	Fusobacterium mortiferum	4	2					0	Unchanged
Bacteria	Fusobacteria	Fusobacteriia	Fusobacteriales	Fusobacteriaceae	Fusobacterium	Fusobacterium nucleatum	Fusobacterium nucleatum	5	1					0	Unchanged
Bacteria	Fusobacteria	Fusobacteriia	Fusobacteriales	Fusobacteriaceae	Fusobacterium	Fusobacterium ulcerans	Fusobacterium ulcerans	6	4					0	Unchanged
Bacteria	Fusobacteria	Fusobacteriia	Fusobacteriales	Fusobacteriaceae	Fusobacterium	Fusobacterium varium	Fusobacterium varium	5	5					0	Unchanged
Bacteria	Fusobacteria	Fusobacteriia	Fusobacteriales	Leptotrichiaceae	Sneathia	Sneathia amnii	Sneathia amnii	1	0					0	Unchanged
Bacteria	Lentisphaerae	Lentisphaeria	Victivallales	Victivallaceae	Victivallis	Victivallis vadensis	Victivallis vadensis	27	5					0	Unchanged
Bacteria	Proteobacteria	Betaproteobacteria	Burkholderiales	Alcaligenaceae	Oligella	Oligella urethralis	Oligella urethralis	1	1					0	Unchanged
Bacteria	Proteobacteria	Betaproteobacteria	Burkholderiales	Burkholderiaceae	Lautropia	Lautropia mirabilis	Lautropia mirabilis	0	1					0	Unchanged
Bacteria	Proteobacteria	Betaproteobacteria	Burkholderiales	Comamonadaceae	Comamonas	Comamonas testosteroni	Comamonas testosteroni	1	0					0	Unchanged
Bacteria	Proteobacteria	Betaproteobacteria	Neisseriales	Neisseriaceae	Neisseria	Neisseria sicca	Neisseria sicca	1	0					0	Unchanged
Bacteria	Proteobacteria	Deltaproteobacteria	Desulfovibrionales	Desulfovibrionaceae	Desulfovibrio	Desulfovibrio legallii	Desulfovibrio legallii	2	0					0	Unchanged
Bacteria	Proteobacteria	Epsilonproteobacteria	Campylobacterales	Campylobacteraceae	Campylobacter	Campylobacter coli	Campylobacter coli	1	0					0	Unchanged
Bacteria	Proteobacteria	Epsilonproteobacteria	Campylobacterales	Campylobacteraceae	Campylobacter	Campylobacter concisus	Campylobacter concisus	1	1					0	Unchanged
Bacteria	Proteobacteria	Epsilonproteobacteria	Campylobacterales	Campylobacteraceae	Campylobacter	Campylobacter curvus	Campylobacter curvus	2	0					0	Unchanged
Bacteria	Proteobacteria	Epsilonproteobacteria	Campylobacterales	Campylobacteraceae	Campylobacter	Campylobacter gracilis	Campylobacter gracilis	13	7					0	Unchanged
Bacteria	Proteobacteria	Epsilonproteobacteria	Campylobacterales	Campylobacteraceae	Campylobacter	Campylobacter hominis	Campylobacter hominis	3	1					0	Unchanged
Bacteria	Proteobacteria	Epsilonproteobacteria	Campylobacterales	Campylobacteraceae	Campylobacter	Campylobacter upsaliensis	Campylobacter upsaliensis	2	0					0	Unchanged
Bacteria	Proteobacteria	Epsilonproteobacteria	Campylobacterales	Campylobacteraceae	Campylobacter	Campylobacter ureolyticus	Campylobacter ureolyticus	1	0					0	Unchanged
Bacteria	Proteobacteria	Gammaproteobacteria	Aeromonadales	Aeromonadaceae	Aeromonas	Aeromonas caviae	Aeromonas caviae	1	0					0	Unchanged
Bacteria	Proteobacteria	Gammaproteobacteria	Aeromonadales	Aeromonadaceae	Aeromonas	Aeromonas media	Aeromonas media	1	0					0	Unchanged
Bacteria	Proteobacteria	Gammaproteobacteria	Aeromonadales	Aeromonadaceae	Aeromonas	Aeromonas veronii	Aeromonas veronii	0	1					0	Unchanged
Bacteria	Proteobacteria	Gammaproteobacteria	Aeromonadales	Succinivibrionaceae	Succinatimonas	Succinatimonas hippei	Succinatimonas hippei	3	1					0	Unchanged
Bacteria	Proteobacteria	Gammaproteobacteria	Enterobacterales	Enterobacteriaceae	Citrobacter	Citrobacter amalonaticus	Citrobacter amalonaticus	11	2					0	Unchanged
Bacteria	Proteobacteria	Gammaproteobacteria	Enterobacterales	Enterobacteriaceae	Citrobacter	Citrobacter braakii	Citrobacter braakii	6	2					0	Unchanged
Bacteria	Proteobacteria	Gammaproteobacteria	Enterobacterales	Enterobacteriaceae	Citrobacter	Citrobacter farmeri	Citrobacter farmeri	7	2					0	Unchanged
Bacteria	Proteobacteria	Gammaproteobacteria	Enterobacterales	Enterobacteriaceae	Citrobacter	Citrobacter freundii	Citrobacter freundii	19	6					0	Unchanged
Bacteria	Proteobacteria	Gammaproteobacteria	Enterobacterales	Enterobacteriaceae	Citrobacter	Citrobacter koseri	Citrobacter koseri	3	1					0	Unchanged
Bacteria	Proteobacteria	Gammaproteobacteria	Enterobacterales	Enterobacteriaceae	Citrobacter	Citrobacter portucalensis	Citrobacter portucalensis	2	1					0	Unchanged
Bacteria	Proteobacteria	Gammaproteobacteria	Enterobacterales	Enterobacteriaceae	Citrobacter	Citrobacter werkmanii	Citrobacter werkmanii	5	3					0	Unchanged
Bacteria	Proteobacteria	Gammaproteobacteria	Enterobacterales	Enterobacteriaceae	Citrobacter	Citrobacter youngae	Citrobacter youngae	20	5					0	Unchanged
Bacteria	Proteobacteria	Gammaproteobacteria	Enterobacterales	Enterobacteriaceae	Cronobacter	Cronobacter sakazakii	Cronobacter sakazakii	1	0					0	Unchanged
Bacteria	Proteobacteria	Gammaproteobacteria	Enterobacterales	Enterobacteriaceae	Enterobacter	Enterobacter mori	Enterobacter mori	1	1					0	Unchanged
Bacteria	Proteobacteria	Gammaproteobacteria	Enterobacterales	Enterobacteriaceae	Escherichia	Escherichia albertii	Escherichia albertii	1	0					0	Unchanged
Bacteria	Proteobacteria	Gammaproteobacteria	Enterobacterales	Enterobacteriaceae	Escherichia	Escherichia fergusonii	Escherichia fergusonii	2	0					0	Unchanged
Bacteria	Proteobacteria	Gammaproteobacteria	Enterobacterales	Enterobacteriaceae	Escherichia	Escherichia marmotae	Escherichia marmotae	1	0					0	Unchanged
Bacteria	Proteobacteria	Gammaproteobacteria	Enterobacterales	Enterobacteriaceae	Klebsiella	Klebsiella aerogenes	Klebsiella aerogenes	12	3					0	Unchanged
Bacteria	Proteobacteria	Gammaproteobacteria	Enterobacterales	Enterobacteriaceae	Klebsiella	Klebsiella michiganensis	Klebsiella michiganensis	10	3					0	Unchanged
Bacteria	Proteobacteria	Gammaproteobacteria	Enterobacterales	Enterobacteriaceae	Klebsiella	Klebsiella oxytoca	Klebsiella oxytoca	15	3					0	Unchanged
Bacteria	Proteobacteria	Gammaproteobacteria	Enterobacterales	Enterobacteriaceae	Kluyvera	Kluyvera ascorbata	Kluyvera ascorbata	4	3					0	Unchanged
Bacteria	Proteobacteria	Gammaproteobacteria	Enterobacterales	Enterobacteriaceae	Kluyvera	Kluyvera cryocrescens	Kluyvera cryocrescens	2	0					0	Unchanged
Bacteria	Proteobacteria	Gammaproteobacteria	Enterobacterales	Enterobacteriaceae	Kosakonia	Kosakonia cowanii	Kosakonia cowanii	1	0					0	Unchanged
Bacteria	Proteobacteria	Gammaproteobacteria	Enterobacterales	Enterobacteriaceae	Leclercia	Leclercia adecarboxylata	Leclercia adecarboxylata	3	0					0	Unchanged
Bacteria	Proteobacteria	Gammaproteobacteria	Enterobacterales	Enterobacteriaceae	Raoultella	Raoultella ornithinolytica	Raoultella ornithinolytica	4	1					0	Unchanged
Bacteria	Proteobacteria	Gammaproteobacteria	Enterobacterales	Enterobacteriaceae	Raoultella	Raoultella planticola	Raoultella planticola	4	2					0	Unchanged
Bacteria	Proteobacteria	Gammaproteobacteria	Enterobacterales	Hafniaceae	Hafnia	Hafnia paralvei	Hafnia paralvei	5	2					0	Unchanged
Bacteria	Proteobacteria	Gammaproteobacteria	Enterobacterales	Morganellaceae	Morganella	Morganella morganii	Morganella morganii	15	1					0	Unchanged
Bacteria	Proteobacteria	Gammaproteobacteria	Enterobacterales	Morganellaceae	Proteus	Proteus mirabilis	Proteus mirabilis	12	4					0	Unchanged
Bacteria	Proteobacteria	Gammaproteobacteria	Enterobacterales	Morganellaceae	Proteus	Proteus penneri	Proteus penneri	1	0					0	Unchanged
Bacteria	Proteobacteria	Gammaproteobacteria	Enterobacterales	Morganellaceae	Providencia	Providencia rettgeri	Providencia rettgeri	1	0					0	Unchanged
Bacteria	Proteobacteria	Gammaproteobacteria	Enterobacterales	Yersiniaceae	Serratia	Serratia marcescens	Serratia marcescens	2	0					0	Unchanged
Bacteria	Proteobacteria	Gammaproteobacteria	Pasteurellales	Pasteurellaceae	Aggregatibacter	Aggregatibacter segnis	Aggregatibacter segnis	2	1					0	Unchanged
Bacteria	Proteobacteria	Gammaproteobacteria	Pasteurellales	Pasteurellaceae	Haemophilus	Haemophilus sputorum	Haemophilus sputorum	0	2					0	Unchanged
Bacteria	Proteobacteria	Gammaproteobacteria	Pseudomonadales	Pseudomonadaceae	Pseudomonas	Pseudomonas fragi	Pseudomonas fragi	1	1					0	Unchanged
Bacteria	Proteobacteria	Gammaproteobacteria	Xanthomonadales	Xanthomonadaceae	Stenotrophomonas	Stenotrophomonas maltophilia	Stenotrophomonas maltophilia	1	0					0	Unchanged
Bacteria	Proteobacteria	Gammaproteobacteria	Xanthomonadales	Xanthomonadaceae	Stenotrophomonas	Stenotrophomonas rhizophila	Stenotrophomonas rhizophila	1	0					0	Unchanged
Bacteria	Synergistetes	Synergistia	Synergistales	Synergistaceae	Pyramidobacter	Pyramidobacter piscolens	Pyramidobacter piscolens	11	3					0	Unchanged

## Sheet: Table_S9
Table_S9: Top flux-correlating microbial combinations
Description: Spearman correlation coeficients of microbial combinations that best correlated with their associated flux predictions
Metabolite	Direction	Microbe_1	Microbe_2	Microbe_3	Microbe_4	Microbe_5	Cluster_size	Spearman_RHO	Absolute_RHO_improvement
Butyrate	Max	Bacteroides_uniformis					1	0.488312
Butyrate	Max	Bacteroides_uniformis	Faecalibacterium_prausnitzii				2	0.674174	0.185862
Butyrate	Max	Bacteroides_uniformis	Blautia_wexlerae	Faecalibacterium_prausnitzii			3	0.752922	0.0787482
Butyrate	Max	Bacteroides_uniformis	Blautia_wexlerae	Eubacterium_rectale	Faecalibacterium_prausnitzii		4	0.806379	0.053457
Butyrate	Max	Bacteroides_uniformis	Bacteroides_vulgatus	Blautia_wexlerae	Eubacterium_rectale	Faecalibacterium_prausnitzii	5	0.846741	0.0403616
Butyrate	Max						18	0.988407
L-leucine	Max	Bacteroides_vulgatus					1	0.175799
L-leucine	Max	Bacteroides_ovatus	Roseburia_intestinalis				2	0.292575	0.116776
L-leucine	Max	Bacteroides_stercoris	Bacteroides_uniformis	Faecalibacterium_prausnitzii			3	0.337428	0.0448525
L-leucine	Max	Bacteroides_stercoris	Bacteroides_uniformis	Eubacterium_rectale	Faecalibacterium_prausnitzii		4	0.37337	0.0359422
L-leucine	Max	Bacteroides_ovatus	Bacteroides_stercoris	Bacteroides_uniformis	Eubacterium_rectale	Faecalibacterium_prausnitzii	5	0.401975	0.0286045
L-leucine	Max						62	0.889545
Leucylleucine	Max	Bacteroides_vulgatus					1	0.175799
Leucylleucine	Max	Bacteroides_ovatus	Roseburia_intestinalis				2	0.292575	0.116776
Leucylleucine	Max	Bacteroides_stercoris	Bacteroides_uniformis	Faecalibacterium_prausnitzii			3	0.337428	0.0448525
Leucylleucine	Max	Bacteroides_stercoris	Bacteroides_uniformis	Eubacterium_rectale	Faecalibacterium_prausnitzii		4	0.37337	0.0359422
Leucylleucine	Max	Bacteroides_ovatus	Bacteroides_stercoris	Bacteroides_uniformis	Eubacterium_rectale	Faecalibacterium_prausnitzii	5	0.401975	0.0286045
Leucylleucine	Max						62	0.889545
Myristic acid	Max	Bacteroides_uniformis					1	0.410219
Myristic acid	Max	Bacteroides_uniformis	Faecalibacterium_prausnitzii				2	0.597187	0.186968
Myristic acid	Max	Bacteroides_uniformis	Faecalibacterium_prausnitzii	Prevotella_copri			3	0.715964	0.118777
Myristic acid	Max	Bacteroides_uniformis	Bacteroides_vulgatus	Faecalibacterium_prausnitzii	Prevotella_copri		4	0.773449	0.0574849
Myristic acid	Max	Bacteroides_dorei	Bacteroides_uniformis	Bacteroides_vulgatus	Faecalibacterium_prausnitzii	Prevotella_copri	5	0.804027	0.0305775
Myristic acid	Max						33	0.596993
Nicotinic acid	Max	Bacteroides_vulgatus					1	0.19863
Nicotinic acid	Max	Bacteroides_vulgatus	Eubacterium_rectale				2	0.290772	0.0921419
Nicotinic acid	Max	Bacteroides_stercoris	Bacteroides_uniformis	Faecalibacterium_prausnitzii			3	0.344021	0.0532489
Nicotinic acid	Max	Bacteroides_stercoris	Bacteroides_uniformis	Eubacterium_rectale	Faecalibacterium_prausnitzii		4	0.397677	0.053656
Nicotinic acid	Max	Bacteroides_stercoris	Bacteroides_uniformis	Bacteroides_vulgatus	Faecalibacterium_prausnitzii	Prevotella_copri	5	0.447514	0.049837
Nicotinic acid	Max						57	0.709414
Pantothenate	Max	Bacteroides_uniformis					1	0.259773
Pantothenate	Max	Bacteroides_dorei	Bacteroides_vulgatus				2	0.408888	0.149114
Pantothenate	Max	Bacteroides_dorei	Bacteroides_vulgatus	Faecalibacterium_prausnitzii			3	0.464498	0.0556102
Pantothenate	Max	Bacteroides_dorei	Bacteroides_uniformis	Bacteroides_vulgatus	Faecalibacterium_prausnitzii		4	0.496413	0.0319148
Pantothenate	Max	Bacteroides_dorei	Bacteroides_uniformis	Bacteroides_vulgatus	Eubacterium_rectale	Faecalibacterium_prausnitzii	5	0.526704	0.0302911
Pantothenate	Max						45	0.953101
Butyrate	Min	Acidaminococcus_intestini					1	-0.11283
Butyrate	Min	Acidaminococcus_intestini	Coprococcus_comes				2	-0.043424	-0.0694057
Butyrate	Min	Acidaminococcus_intestini	Coprococcus_comes	Odoribacter_splanchnicus			3	-0.0074189	-0.0360051
Butyrate	Min	Acidaminococcus_intestini					1	-0.11283	0.105411
Butyrate	Min	Acidaminococcus_intestini					1	-0.11283	0
Butyrate	Min						18	0.988407
L-leucine	Min	Methanobrevibacter_smithii					1	-0.253937
L-leucine	Min	Escherichia_coli	Methanobrevibacter_smithii				2	-0.278693	0.024756
L-leucine	Min	Coprococcus_comes	Escherichia_coli	Methanobrevibacter_smithii			3	-0.277672	-0.00102124
L-leucine	Min	Alistipes_shahii	Coprococcus_comes	Escherichia_coli	Methanobrevibacter_smithii		4	-0.291971	0.0142997
L-leucine	Min	Alistipes_shahii	Coprococcus_comes	Eggerthella_lenta	Methanobrevibacter_smithii	Odoribacter_splanchnicus	5	-0.301821	0.00984979
L-leucine	Min						62	0.889545
Leucylleucine	Min	Methanobrevibacter_smithii					1	-0.253937
Leucylleucine	Min	Escherichia_coli	Methanobrevibacter_smithii				2	-0.278693	0.024756
Leucylleucine	Min	Coprococcus_comes	Escherichia_coli	Methanobrevibacter_smithii			3	-0.277672	-0.00102124
Leucylleucine	Min	Alistipes_shahii	Coprococcus_comes	Escherichia_coli	Methanobrevibacter_smithii		4	-0.291971	0.0142997
Leucylleucine	Min	Alistipes_shahii	Coprococcus_comes	Eggerthella_lenta	Methanobrevibacter_smithii	Odoribacter_splanchnicus	5	-0.301821	0.00984979
Leucylleucine	Min						62	0.889545
Myristic acid	Min	Escherichia_coli					1	-0.166377
Myristic acid	Min	Bacteroides_stercoris	Bifidobacterium_longum				2	-0.277366	0.110989
Myristic acid	Min	Akkermansia_muciniphila	Bacteroides_stercoris	Bifidobacterium_longum			3	-0.365486	0.0881206
Myristic acid	Min	Akkermansia_muciniphila	Bacteroides_stercoris	Bifidobacterium_longum	Ruminococcus_bromii		4	-0.396304	0.0308177
Myristic acid	Min	Akkermansia_muciniphila	Bacteroides_stercoris	Bifidobacterium_bifidum	Bifidobacterium_longum	Ruminococcus_bromii	5	-0.417829	0.0215245
Myristic acid	Min						33	0.596993
Nicotinic acid	Min	Ruthenibacterium_lactatiformans					1	-0.282922
Nicotinic acid	Min	Phocaeicola_plebeius	Ruthenibacterium_lactatiformans				2	-0.361912	0.07899
Nicotinic acid	Min	Methanobrevibacter_smithii	Phocaeicola_plebeius	Ruthenibacterium_lactatiformans			3	-0.436693	0.0747806
Nicotinic acid	Min	Alistipes_putredinis	Collinsella_aerofaciens	Phocaeicola_plebeius	Ruthenibacterium_lactatiformans		4	-0.492306	0.0556135
Nicotinic acid	Min	Alistipes_putredinis	Bacteroides_intestinalis	Collinsella_aerofaciens	Phocaeicola_plebeius	Ruthenibacterium_lactatiformans	5	-0.526907	0.0346004
Nicotinic acid	Min						57	0.709414
Pantothenate	Min	Escherichia_coli					1	-0.200491
Pantothenate	Min	Bifidobacterium_longum	Methanobrevibacter_smithii				2	-0.27956	0.0790684
Pantothenate	Min	Bifidobacterium_longum	Methanobrevibacter_smithii	Streptococcus_salivarius			3	-0.309806	0.0302458
Pantothenate	Min	Bifidobacterium_longum	Eggerthella_lenta	Methanobrevibacter_smithii	Streptococcus_salivarius		4	-0.332731	0.0229254
Pantothenate	Min	Bifidobacterium_longum	Coprococcus_comes	Eggerthella_lenta	Methanobrevibacter_smithii	Streptococcus_salivarius	5	-0.337901	0.00517014
Pantothenate	Min						45	0.953101
